# Supplementary material for: Synergy in anti-malarial pre-erythrocytic and transmission-blocking antibodies is achieved by reducing parasite density
Source: eLife. 2018 Jun 19;7:e35213. doi: 10.7554/eLife.35213 (PMC6008048; doi:10.7554/eLife.35213)
Supplement: Table 1—source data 1. [file elife-35213-table1-data1.xlsx]

## Sheet: Control data
OOCYSTS				SPOROZOITES									Parasite density in mice
Number of mosquito bites	Transmission cycle	Number of oocysts		Number of mosquito bites	Transmission cycle	0 (no infectious stages)	1 (1 to 10 sporozoites)	2 (11 to 100 sporozoites)	3 (101 to 1000 sporozoites)	4 (> 1000 sporozoites)	Total number of mosquitoes sampled		Number of mosquito bites	Transmission cycle	density (N infected cells per 1200 cells)
1	1	11		1	1	1	1	2	1	0	5		Combined	Initiation	199
1	1	43		1	2	3	1	0	0	1	5		Combined	Initiation	193
1	1	0		1	3	3	1	0	0	1	5		Combined	Initiation	385
1	1	114		1	4	3	1	0	0	1	5		Combined	Initiation	94
1	1	5		2	1	7	1	1	1	0	10		Combined	Initiation	166
1	1	13		2	2	8	1	0	0	1	10		Combined	Initiation	182
1	1	10		2	3	5	1	1	1	2	10		Combined	Initiation	227
1	1	83		2	4	6	2	1	1	0	10		Combined	Initiation	400
1	1	55		5	1	27	5	11	5	2	50		Combined	Initiation	99
1	1	16		5	2	19	6	14	7	3	49		Combined	Initiation	192
1	1	36		5	3	25	9	4	6	6	50		1	1	0
1	1	9		5	4	18	10	13	7	2	50		1	1	0
1	1	18		10	1	25	3	6	7	9	50		1	1	0
1	1	80		10	2	34	4	8	4	0	50		1	1	57
1	1	78		10	3	21	7	12	5	5	50		1	1	0
1	1	11		10	4	30	5	8	5	1	49		1	1	0
1	1	56											1	1	0
1	1	24											1	1	33
1	1	0											1	1	44
1	1	15											1	1	0
1	1	43											1	2	0
1	1	34											1	2	0
1	1	85											1	2	0
1	1	19											1	2	0
1	1	19											1	2	0
1	1	52											1	2	0
1	1	4											1	2	0
1	1	0											1	2	42
1	1	58											1	2	2
1	1	0											1	2	0
1	1	0											1	3	0
1	1	44											1	3	0
1	1	0											1	3	66
1	1	7											1	3	0
1	1	60											1	3	0
1	1	18											1	3	0
1	1	47											1	3	111
1	1	18											1	3	7
1	1	20											1	3	0
1	1	32											1	3	10
1	1	7											1	4	0
1	1	0											1	4	0
1	1	29											1	4	172
1	1	41											1	4	0
1	1	19											1	4	17
1	1	82											2	1	0
1	1	45											2	1	52
1	1	37											2	1	0
1	1	2											2	1	0
1	1	8											2	1	0
1	2	0											2	1	0
1	2	59											2	1	38
1	2	0											2	1	0
1	2	2											2	1	22
1	2	0											2	1	0
1	2	0											2	2	0
1	2	0											2	2	0
1	2	0											2	2	52
1	2	16											2	2	0
1	2	0											2	2	0
1	2	0											2	2	5
1	2	0											2	2	4
1	2	0											2	2	0
1	2	0											2	2	87
1	2	14											2	2	0
1	2	1											2	3	0
1	2	0											2	3	0
1	2	0											2	3	6
1	2	2											2	3	150
1	2	0											2	3	0
1	2	1											2	3	14
1	2	2											2	3	0
1	2	0											2	3	0
1	2	0											2	3	18
1	2	0											2	3	193
1	2	0											2	4	86
1	2	0											2	4	0
1	2	3											2	4	0
1	2	0											2	4	15
1	2	0											2	4	0
1	2	2											3	1	188
1	2	0											3	1	0
1	2	16											3	1	2
1	2	0											3	1	70
1	2	0											3	1	53
1	2	0											3	1	63
1	2	0											3	1	51
1	2	0											3	1	0
1	2	1											3	1	46
1	2	0											3	1	33
1	2	0											3	2	0
1	2	0											3	2	30
1	2	0											3	2	79
1	2	0											3	2	28
1	2	0											3	2	27
1	2	4											3	2	80
1	2	0											3	2	88
1	2	0											3	2	292
1	2	0											3	2	0
1	2	55											3	2	0
1	2	0											3	3	11
1	2	14											3	3	15
1	2	49											3	3	26
1	2	0											3	3	0
1	2	0											3	3	298
1	2	0											3	3	17
1	2	63											3	3	89
1	2	0											3	3	65
1	2	1											3	3	74
1	2	47											3	3	0
1	2	30											3	4	131
1	2	34											3	4	0
1	2	0											3	4	93
1	2	23											3	4	0
1	2	32											3	4	19
1	2	0											3	4	0
1	2	45											3	4	91
1	2	12											3	4	53
1	2	43											3	4	27
1	2	0											3	4	99
1	2	30											4	1	46
1	2	0											4	1	13
1	2	0											4	1	71
1	2	55											4	1	0
1	2	0											4	1	0
1	2	0											4	2	82
1	2	3											4	2	31
1	2	0											4	2	79
1	2	0											4	2	66
1	2	11											4	2	49
1	2	53											4	3	62
1	2	56											4	3	69
1	2	0											4	3	118
1	2	0											4	3	0
1	2	39											4	3	36
1	2	0											4	4	182
1	2	0											4	4	98
1	2	0											4	4	50
1	2	0											4	4	272
1	2	8											4	4	56
1	2	0
1	2	0
1	2	3
1	2	2
1	2	10
1	3	0
1	3	0
1	3	0
1	3	0
1	3	0
1	3	0
1	3	0
1	3	0
1	3	0
1	3	0
1	3	0
1	3	0
1	3	0
1	3	0
1	3	0
1	3	0
1	3	0
1	3	0
1	3	0
1	3	0
1	3	0
1	3	0
1	3	0
1	3	0
1	3	0
1	3	0
1	3	0
1	3	0
1	3	36
1	3	0
1	3	0
1	3	0
1	3	0
1	3	0
1	3	0
1	3	0
1	3	0
1	3	0
1	3	0
1	3	0
1	3	0
1	3	0
1	3	0
1	3	0
1	3	0
1	3	0
1	3	0
1	3	22
1	3	0
1	3	0
1	3	0
1	3	0
1	3	3
1	3	203
1	3	0
1	3	0
1	3	0
1	3	2
1	3	0
1	3	1
1	3	0
1	3	2
1	3	0
1	3	0
1	3	0
1	3	231
1	3	0
1	3	0
1	3	83
1	3	0
1	3	1
1	3	0
1	3	0
1	3	184
1	3	0
1	3	0
1	3	272
1	3	0
1	3	0
1	3	192
1	3	0
1	3	0
1	3	0
1	3	0
1	3	0
1	3	0
1	3	0
1	3	0
1	3	0
1	3	0
1	3	181
1	3	0
1	3	0
1	3	0
1	3	0
1	4	0
1	4	0
1	4	0
1	4	53
1	4	0
1	4	0
1	4	0
1	4	0
1	4	0
1	4	0
1	4	0
1	4	0
1	4	0
1	4	0
1	4	0
1	4	0
1	4	0
1	4	0
1	4	0
1	4	0
1	4	0
1	4	82
1	4	0
1	4	0
1	4	0
1	4	0
1	4	0
1	4	0
1	4	0
1	4	0
1	4	0
1	4	0
1	4	0
1	4	0
1	4	0
1	4	0
1	4	0
1	4	3
1	4	0
1	4	0
1	4	29
1	4	0
1	4	0
1	4	0
1	4	0
1	4	0
1	4	0
1	4	0
1	4	0
1	4	0
1	4	61
1	4	0
1	4	0
1	4	0
1	4	93
1	4	0
1	4	0
1	4	0
1	4	67
1	4	3
1	4	0
1	4	0
1	4	1
1	4	0
1	4	2
1	4	0
1	4	164
1	4	0
1	4	0
1	4	0
1	4	106
1	4	0
1	4	0
1	4	7
1	4	0
1	4	0
1	4	0
1	4	2
1	4	12
1	4	163
1	4	0
1	4	0
1	4	0
1	4	0
1	4	34
1	4	0
1	4	6
1	4	0
1	4	1
1	4	0
1	4	0
1	4	0
1	4	0
1	4	0
1	4	0
2	1	11
2	1	43
2	1	0
2	1	114
2	1	5
2	1	13
2	1	10
2	1	83
2	1	55
2	1	16
2	1	36
2	1	9
2	1	18
2	1	80
2	1	78
2	1	11
2	1	56
2	1	24
2	1	0
2	1	15
2	1	43
2	1	34
2	1	85
2	1	19
2	1	19
2	1	52
2	1	4
2	1	0
2	1	58
2	1	0
2	1	0
2	1	44
2	1	0
2	1	7
2	1	60
2	1	18
2	1	47
2	1	18
2	1	20
2	1	32
2	1	7
2	1	0
2	1	29
2	1	41
2	1	19
2	1	82
2	1	45
2	1	37
2	1	2
2	1	8
2	2	9
2	2	0
2	2	0
2	2	15
2	2	1
2	2	0
2	2	0
2	2	0
2	2	0
2	2	16
2	2	0
2	2	0
2	2	0
2	2	122
2	2	8
2	2	0
2	2	3
2	2	0
2	2	0
2	2	0
2	2	0
2	2	0
2	2	1
2	2	32
2	2	3
2	2	0
2	2	3
2	2	0
2	2	19
2	2	0
2	2	0
2	2	16
2	2	0
2	2	0
2	2	0
2	2	14
2	2	5
2	2	0
2	2	0
2	2	10
2	2	0
2	2	0
2	2	23
2	2	2
2	2	0
2	2	0
2	2	10
2	2	0
2	2	0
2	2	0
2	2	0
2	2	0
2	2	0
2	2	131
2	2	166
2	2	143
2	2	2
2	2	0
2	2	0
2	2	0
2	2	0
2	2	0
2	2	0
2	2	2
2	2	0
2	2	0
2	2	0
2	2	3
2	2	0
2	2	46
2	2	0
2	2	43
2	2	0
2	2	92
2	2	0
2	2	63
2	2	0
2	2	0
2	2	118
2	2	0
2	2	0
2	2	98
2	3	0
2	3	0
2	3	71
2	3	0
2	3	0
2	3	0
2	3	0
2	3	0
2	3	0
2	3	0
2	3	0
2	3	0
2	3	0
2	3	0
2	3	0
2	3	0
2	3	0
2	3	56
2	3	0
2	3	0
2	3	0
2	3	0
2	3	0
2	3	0
2	3	0
2	3	0
2	3	0
2	3	0
2	3	60
2	3	0
2	3	0
2	3	0
2	3	0
2	3	0
2	3	0
2	3	0
2	3	0
2	3	0
2	3	23
2	3	0
2	3	0
2	3	31
2	3	65
2	3	0
2	3	4
2	3	0
2	3	0
2	3	0
2	3	0
2	3	116
2	3	0
2	3	128
2	3	0
2	3	222
2	3	0
2	3	0
2	3	0
2	3	0
2	3	0
2	3	0
2	3	0
2	3	0
2	3	1
2	3	0
2	3	1
2	3	0
2	3	1
2	3	0
2	3	16
2	3	0
2	3	0
2	3	2
2	3	0
2	3	0
2	3	0
2	3	0
2	3	0
2	3	0
2	3	0
2	3	66
2	3	0
2	3	0
2	3	0
2	3	16
2	3	0
2	3	0
2	3	119
2	3	4
2	3	0
2	3	0
2	3	124
2	3	0
2	3	0
2	3	0
2	3	0
2	4	65
2	4	0
2	4	150
2	4	17
2	4	0
2	4	0
2	4	86
2	4	0
2	4	0
2	4	0
2	4	0
2	4	0
2	4	0
2	4	0
2	4	0
2	4	0
2	4	0
2	4	0
2	4	0
2	4	0
2	4	4
2	4	0
2	4	64
2	4	0
2	4	0
2	4	25
2	4	0
2	4	0
2	4	0
2	4	0
2	4	78
2	4	86
2	4	0
2	4	48
2	4	0
2	4	0
2	4	0
2	4	0
2	4	193
2	4	0
2	4	16
2	4	0
2	4	0
2	4	0
2	4	0
2	4	89
2	4	0
2	4	0
2	4	0
2	4	0
2	4	31
2	4	0
2	4	63
2	4	0
2	4	0
2	4	0
2	4	78
2	4	22
2	4	0
2	4	163
2	4	0
2	4	0
2	4	0
2	4	0
2	4	0
2	4	103
2	4	186
2	4	87
2	4	0
2	4	0
2	4	0
2	4	0
2	4	0
2	4	143
2	4	0
2	4	0
2	4	0
2	4	7
2	4	78
2	4	0
2	4	0
2	4	0
2	4	1
2	4	0
2	4	122
2	4	0
2	4	0
2	4	50
2	4	6
2	4	54
2	4	0
2	4	5
2	4	0
2	4	0
2	4	1
5	1	11
5	1	43
5	1	0
5	1	114
5	1	5
5	1	13
5	1	10
5	1	83
5	1	55
5	1	16
5	1	36
5	1	9
5	1	18
5	1	80
5	1	78
5	1	11
5	1	56
5	1	24
5	1	0
5	1	15
5	1	43
5	1	34
5	1	85
5	1	19
5	1	19
5	1	52
5	1	4
5	1	0
5	1	58
5	1	0
5	1	0
5	1	44
5	1	0
5	1	7
5	1	60
5	1	18
5	1	47
5	1	18
5	1	20
5	1	32
5	1	7
5	1	0
5	1	29
5	1	41
5	1	19
5	1	82
5	1	45
5	1	37
5	1	2
5	1	8
5	2	0
5	2	47
5	2	128
5	2	0
5	2	39
5	2	3
5	2	18
5	2	17
5	2	0
5	2	0
5	2	11
5	2	5
5	2	41
5	2	0
5	2	0
5	2	33
5	2	0
5	2	32
5	2	0
5	2	139
5	2	26
5	2	7
5	2	0
5	2	7
5	2	8
5	2	0
5	2	11
5	2	14
5	2	12
5	2	0
5	2	26
5	2	0
5	2	0
5	2	0
5	2	0
5	2	0
5	2	9
5	2	0
5	2	0
5	2	6
5	2	124
5	2	0
5	2	21
5	2	11
5	2	15
5	2	0
5	2	9
5	2	106
5	2	13
5	2	60
5	2	1
5	2	2
5	2	90
5	2	10
5	2	28
5	2	0
5	2	85
5	2	1
5	2	65
5	2	0
5	2	12
5	2	0
5	2	103
5	2	0
5	2	14
5	2	0
5	2	96
5	2	7
5	2	30
5	2	3
5	2	0
5	2	24
5	2	42
5	2	0
5	2	0
5	2	19
5	2	5
5	2	0
5	2	49
5	2	0
5	2	0
5	2	42
5	2	31
5	2	34
5	2	38
5	2	59
5	2	0
5	2	38
5	2	2
5	2	107
5	2	0
5	2	59
5	2	77
5	2	94
5	2	32
5	3	1
5	3	279
5	3	0
5	3	0
5	3	3
5	3	0
5	3	3
5	3	1
5	3	1
5	3	216
5	3	1
5	3	2
5	3	7
5	3	0
5	3	165
5	3	8
5	3	0
5	3	0
5	3	5
5	3	19
5	3	6
5	3	1
5	3	3
5	3	0
5	3	176
5	3	0
5	3	141
5	3	0
5	3	3
5	3	0
5	3	287
5	3	3
5	3	249
5	3	0
5	3	4
5	3	0
5	3	1
5	3	4
5	3	0
5	3	0
5	3	127
5	3	0
5	3	0
5	3	0
5	3	14
5	3	4
5	3	0
5	3	63
5	3	0
5	3	0
5	3	135
5	3	0
5	3	0
5	3	0
5	3	0
5	3	1
5	3	3
5	3	0
5	3	50
5	3	2
5	3	29
5	3	54
5	3	49
5	3	0
5	3	0
5	3	18
5	3	0
5	3	22
5	3	0
5	3	0
5	3	0
5	3	0
5	3	0
5	3	0
5	3	0
5	3	0
5	3	1
5	3	86
5	3	0
5	3	0
5	3	0
5	3	0
5	3	52
5	3	24
5	3	4
5	3	10
5	3	0
5	3	0
5	3	158
5	3	0
5	3	43
5	3	0
5	3	0
5	3	171
5	3	50
5	4	0
5	4	0
5	4	12
5	4	47
5	4	0
5	4	10
5	4	114
5	4	0
5	4	0
5	4	15
5	4	0
5	4	12
5	4	0
5	4	14
5	4	88
5	4	0
5	4	18
5	4	0
5	4	0
5	4	5
5	4	7
5	4	0
5	4	14
5	4	0
5	4	1
5	4	1
5	4	2
5	4	4
5	4	116
5	4	28
5	4	0
5	4	0
5	4	5
5	4	0
5	4	185
5	4	0
5	4	2
5	4	41
5	4	12
5	4	5
5	4	0
5	4	15
5	4	42
5	4	60
5	4	4
5	4	0
5	4	0
5	4	0
5	4	1
5	4	9
5	4	76
5	4	51
5	4	0
5	4	0
5	4	14
5	4	100
5	4	36
5	4	55
5	4	87
5	4	97
5	4	0
5	4	44
5	4	163
5	4	0
5	4	26
5	4	0
5	4	64
5	4	78
5	4	5
5	4	47
5	4	64
5	4	115
5	4	10
5	4	0
5	4	130
5	4	0
5	4	71
5	4	0
5	4	0
5	4	5
5	4	0
5	4	85
5	4	11
5	4	0
5	4	30
5	4	116
5	4	0
5	4	109
5	4	136
5	4	16
5	4	0
5	4	86
5	4	0
5	4	36
5	4	0
10	1	11
10	1	43
10	1	0
10	1	114
10	1	5
10	1	13
10	1	10
10	1	83
10	1	55
10	1	16
10	1	36
10	1	9
10	1	18
10	1	80
10	1	78
10	1	11
10	1	56
10	1	24
10	1	0
10	1	15
10	1	43
10	1	34
10	1	85
10	1	19
10	1	19
10	1	52
10	1	4
10	1	0
10	1	58
10	1	0
10	1	0
10	1	44
10	1	0
10	1	7
10	1	60
10	1	18
10	1	47
10	1	18
10	1	20
10	1	32
10	1	7
10	1	0
10	1	29
10	1	41
10	1	19
10	1	82
10	1	45
10	1	37
10	1	2
10	1	8
10	2	1
10	2	4
10	2	1
10	2	0
10	2	0
10	2	0
10	2	0
10	2	25
10	2	0
10	2	0
10	2	0
10	2	0
10	2	0
10	2	0
10	2	0
10	2	0
10	2	0
10	2	0
10	2	0
10	2	0
10	2	0
10	2	0
10	2	0
10	2	0
10	2	0
10	2	0
10	2	0
10	2	0
10	2	0
10	2	0
10	2	0
10	2	4
10	2	0
10	2	2
10	2	0
10	2	0
10	2	0
10	2	13
10	2	0
10	2	110
10	2	0
10	2	4
10	2	142
10	2	34
10	2	18
10	2	19
10	2	7
10	2	0
10	2	16
10	3	113
10	3	0
10	3	0
10	3	0
10	3	0
10	3	18
10	3	9
10	3	60
10	3	10
10	3	1
10	3	0
10	3	101
10	3	0
10	3	99
10	3	0
10	3	0
10	3	9
10	3	49
10	3	36
10	3	0
10	3	0
10	3	192
10	3	109
10	3	57
10	3	5
10	3	120
10	3	33
10	3	92
10	3	96
10	3	40
10	3	0
10	3	0
10	3	17
10	3	9
10	3	117
10	3	2
10	3	2
10	3	12
10	3	66
10	3	6
10	3	76
10	3	10
10	3	84
10	3	1
10	3	0
10	3	7
10	3	21
10	3	3
10	3	0
10	3	9
10	4	25
10	4	0
10	4	98
10	4	1
10	4	0
10	4	1
10	4	0
10	4	61
10	4	0
10	4	0
10	4	4
10	4	51
10	4	62
10	4	0
10	4	34
10	4	19
10	4	0
10	4	51
10	4	0
10	4	3
10	4	0
10	4	32
10	4	0
10	4	7
10	4	17
10	4	37
10	4	145
10	4	111
10	4	30
10	4	1
10	4	0
10	4	28
10	4	66
10	4	18
10	4	119
10	4	0
10	4	10
10	4	8
10	4	0
10	4	0
10	4	15
10	4	97
10	4	0
10	4	2
10	4	0
10	4	13
10	4	51
10	4	4
10	4	0
10	4	4

## Sheet: TBV_50%
OOCYSTS				SPOROZOITES									Parasite density in mice
Number of mosquito bites	Transmission cycle	Number of oocysts		Number of mosquito bites	Transmission cycle	0 (no infectious stages)	1 (1 to 10 sporozoites)	2 (11 to 100 sporozoites)	3 (101 to 1000 sporozoites)	4 (> 1000 sporozoites)	Total number of mosquitoes sampled		Number of mosquito bites	Transmission cycle	density (N infected cells per 1200 cells)
1	1	92		1	1	4	0	1	0	0	5		Combined	Initiation	515
1	1	67		1	2	5	0	0	0	0	5		Combined	Initiation	375
1	1	4		1	3	4	1	0	0	0	5		Combined	Initiation	358
1	1	0		1	4	5	0	0	0	0	5		Combined	Initiation	338
1	1	0		2	1	5	4	1	0	0	10		Combined	Initiation	384
1	1	0		2	2	10	0	0	0	0	10		1	1	0
1	1	0		2	3	9	1	0	0	0	10		1	1	0
1	1	0		2	4	10	0	0	0	0	10		1	1	0
1	1	0		5	1	14	7	4	0	0	25		1	1	0
1	1	0		5	2	19	6	0	0	0	25		1	1	157
1	1	3		5	3	22	2	0	1	0	25		1	2	0
1	1	26		5	4	23	2	0	0	0	25		1	2	0
1	1	7		10	1	33	12	5	0	0	50		1	2	0
1	1	8		10	2	30	10	7	1	0	48		1	2	44
1	1	0		10	3	28	9	12	1	0	50		1	2	0
1	1	113		10	4	44	4	2	0	0	50		1	3	0
1	1	38											1	3	0
1	1	94											1	3	73
1	1	111											1	3	77
1	1	52											1	3	54
1	1	10											1	4	0
1	1	156											1	4	0
1	1	3											1	4	119
1	1	0											1	4	0
1	1	48											1	4	0
1	1	0											2	1	0
1	1	4											2	1	41
1	1	2											2	1	53
1	1	2											2	1	0
1	1	0											2	1	70
1	1	1											2	2	0
1	1	0											2	2	0
1	1	0											2	2	0
1	1	105											2	2	46
1	1	67											2	2	97
1	1	0											2	3	0
1	1	78											2	3	64
1	1	0											2	3	0
1	1	116											2	3	0
1	1	64											2	3	69
1	1	77											2	4	0
1	1	2											2	4	0
1	1	14											2	4	0
1	1	0											2	4	0
1	1	0											2	4	0
1	1	73											5	1	63
1	1	5											5	1	57
1	1	16											5	1	66
1	1	63											5	1	79
1	1	0											5	1	7
1	2	0											5	2	71
1	2	0											5	2	78
1	2	0											5	2	57
1	2	0											5	2	105
1	2	0											5	2	41
1	2	0											5	3	141
1	2	0											5	3	48
1	2	2											5	3	59
1	2	0											5	3	39
1	2	0											5	3	207
1	2	0											5	4	0
1	2	0											5	4	0
1	2	0											5	4	0
1	2	0											5	4	0
1	2	0											5	4	0
1	2	0											10	1	116
1	2	0											10	1	61
1	2	0											10	1	113
1	2	0											10	1	114
1	2	0											10	1	88
1	2	0											10	2	79
1	2	12											10	2	122
1	2	17											10	2	126
1	2	0											10	2	69
1	2	4											10	2	58
1	2	0											10	3	100
1	2	0											10	3	47
1	2	27											10	3	190
1	2	0											10	3	65
1	2	0											10	3	197
1	2	0											10	4	85
1	2	0											10	4	107
1	2	0											10	4	96
1	2	0											10	4	46
1	2	0											10	4	37
1	2	0
1	2	0
1	2	0
1	2	1
1	2	0
1	2	0
1	2	0
1	2	0
1	2	0
1	2	0
1	2	0
1	2	0
1	2	0
1	2	0
1	2	14
1	3	0
1	3	0
1	3	0
1	3	0
1	3	0
1	3	0
1	3	0
1	3	0
1	3	0
1	3	0
1	3	0
1	3	0
1	3	0
1	3	0
1	3	0
1	3	0
1	3	0
1	3	0
1	3	0
1	3	0
1	3	0
1	3	0
1	3	0
1	3	0
1	3	0
1	3	0
1	3	0
1	3	0
1	3	2
1	3	0
1	3	0
1	3	0
1	3	0
1	3	0
1	3	0
1	3	0
1	3	0
1	3	0
1	3	0
1	3	0
1	3	0
1	3	0
1	3	0
1	3	0
1	3	0
1	3	0
1	3	0
1	3	0
1	3	0
1	3	0
1	4	0
1	4	3
1	4	6
1	4	0
1	4	0
1	4	1
1	4	0
1	4	0
1	4	0
1	4	0
1	4	0
1	4	0
1	4	0
1	4	1
1	4	17
1	4	0
1	4	0
1	4	0
1	4	0
1	4	0
1	4	0
1	4	0
1	4	0
1	4	1
1	4	0
1	4	0
1	4	2
1	4	0
1	4	1
1	4	0
1	4	7
1	4	0
1	4	0
1	4	4
1	4	66
1	4	6
1	4	0
1	4	1
1	4	4
1	4	41
1	4	0
1	4	0
1	4	0
1	4	0
1	4	2
1	4	0
1	4	0
1	4	0
1	4	1
1	4	0
2	1	92
2	1	67
2	1	4
2	1	0
2	1	0
2	1	0
2	1	0
2	1	0
2	1	0
2	1	0
2	1	3
2	1	26
2	1	7
2	1	8
2	1	0
2	1	113
2	1	38
2	1	94
2	1	111
2	1	52
2	1	10
2	1	156
2	1	3
2	1	0
2	1	48
2	1	0
2	1	4
2	1	2
2	1	2
2	1	0
2	1	1
2	1	0
2	1	0
2	1	105
2	1	67
2	1	0
2	1	78
2	1	0
2	1	116
2	1	64
2	1	77
2	1	2
2	1	14
2	1	0
2	1	0
2	1	73
2	1	5
2	1	16
2	1	63
2	1	0
2	2	0
2	2	10
2	2	0
2	2	5
2	2	0
2	2	2
2	2	9
2	2	0
2	2	0
2	2	1
2	2	0
2	2	0
2	2	0
2	2	0
2	2	0
2	2	0
2	2	46
2	2	0
2	2	0
2	2	2
2	2	0
2	2	2
2	2	4
2	2	0
2	2	0
2	2	0
2	2	0
2	2	0
2	2	0
2	2	0
2	2	1
2	2	0
2	2	3
2	2	4
2	2	0
2	2	0
2	2	0
2	2	0
2	2	0
2	2	0
2	2	0
2	2	4
2	2	2
2	2	0
2	2	0
2	2	3
2	2	0
2	2	7
2	2	0
2	2	19
2	3	0
2	3	0
2	3	0
2	3	0
2	3	0
2	3	0
2	3	0
2	3	0
2	3	0
2	3	0
2	3	0
2	3	0
2	3	4
2	3	0
2	3	0
2	3	0
2	3	0
2	3	0
2	3	0
2	3	0
2	3	0
2	3	0
2	3	0
2	3	0
2	3	0
2	3	0
2	3	9
2	3	0
2	3	0
2	3	0
2	3	0
2	3	4
2	3	0
2	3	0
2	3	0
2	3	0
2	3	0
2	3	6
2	3	0
2	3	0
2	3	0
2	3	0
2	3	0
2	3	0
2	3	0
2	3	0
2	3	0
2	3	0
2	3	0
2	3	0
2	4	0
2	4	0
2	4	0
2	4	0
2	4	0
2	4	0
2	4	0
2	4	0
2	4	0
2	4	0
2	4	0
2	4	0
2	4	0
2	4	0
2	4	0
2	4	0
2	4	0
2	4	0
2	4	0
2	4	0
2	4	0
2	4	0
2	4	0
2	4	0
2	4	0
2	4	0
2	4	0
2	4	0
2	4	0
2	4	0
2	4	0
2	4	0
2	4	0
2	4	0
2	4	0
2	4	0
2	4	0
2	4	1
2	4	0
2	4	0
2	4	0
2	4	0
2	4	0
2	4	0
2	4	0
2	4	0
2	4	0
2	4	0
2	4	0
2	4	0
5	1	92
5	1	67
5	1	4
5	1	0
5	1	0
5	1	0
5	1	0
5	1	0
5	1	0
5	1	0
5	1	3
5	1	26
5	1	7
5	1	8
5	1	0
5	1	113
5	1	38
5	1	94
5	1	111
5	1	52
5	1	10
5	1	156
5	1	3
5	1	0
5	1	48
5	1	0
5	1	4
5	1	2
5	1	2
5	1	0
5	1	1
5	1	0
5	1	0
5	1	105
5	1	67
5	1	0
5	1	78
5	1	0
5	1	116
5	1	64
5	1	77
5	1	2
5	1	14
5	1	0
5	1	0
5	1	73
5	1	5
5	1	16
5	1	63
5	1	0
5	2	0
5	2	1
5	2	0
5	2	0
5	2	5
5	2	3
5	2	82
5	2	4
5	2	0
5	2	0
5	2	0
5	2	2
5	2	0
5	2	0
5	2	1
5	2	0
5	2	3
5	2	2
5	2	38
5	2	0
5	2	0
5	2	0
5	2	0
5	2	0
5	2	7
5	2	0
5	2	0
5	2	0
5	2	1
5	2	6
5	2	2
5	2	0
5	2	12
5	2	0
5	2	3
5	2	0
5	2	4
5	2	1
5	2	14
5	2	3
5	2	0
5	2	0
5	2	1
5	2	0
5	2	54
5	2	0
5	2	0
5	2	0
5	2	0
5	2	4
5	3	0
5	3	1
5	3	2
5	3	1
5	3	0
5	3	0
5	3	0
5	3	0
5	3	0
5	3	1
5	3	0
5	3	0
5	3	0
5	3	0
5	3	1
5	3	0
5	3	0
5	3	0
5	3	0
5	3	2
5	3	3
5	3	0
5	3	0
5	3	1
5	3	0
5	3	0
5	3	0
5	3	0
5	3	0
5	3	0
5	3	1
5	3	2
5	3	1
5	3	6
5	3	0
5	3	0
5	3	4
5	3	0
5	3	0
5	3	1
5	3	0
5	3	2
5	3	0
5	3	0
5	3	0
5	3	0
5	3	1
5	3	0
5	3	1
5	3	0
5	4	0
5	4	0
5	4	0
5	4	0
5	4	0
5	4	4
5	4	1
5	4	0
5	4	0
5	4	0
5	4	0
5	4	0
5	4	1
5	4	1
5	4	0
5	4	0
5	4	0
5	4	0
5	4	0
5	4	0
5	4	0
5	4	0
5	4	6
5	4	0
5	4	0
5	4	0
5	4	2
5	4	0
5	4	0
5	4	0
5	4	0
5	4	1
5	4	0
5	4	0
5	4	0
5	4	0
5	4	0
5	4	0
5	4	6
5	4	4
5	4	0
5	4	0
5	4	0
5	4	0
5	4	0
5	4	5
5	4	0
5	4	0
5	4	0
5	4	0
10	1	92
10	1	67
10	1	4
10	1	0
10	1	0
10	1	0
10	1	0
10	1	0
10	1	0
10	1	0
10	1	3
10	1	26
10	1	7
10	1	8
10	1	0
10	1	113
10	1	38
10	1	94
10	1	111
10	1	52
10	1	10
10	1	156
10	1	3
10	1	0
10	1	48
10	1	0
10	1	4
10	1	2
10	1	2
10	1	0
10	1	1
10	1	0
10	1	0
10	1	105
10	1	67
10	1	0
10	1	78
10	1	0
10	1	116
10	1	64
10	1	77
10	1	2
10	1	14
10	1	0
10	1	0
10	1	73
10	1	5
10	1	16
10	1	63
10	1	0
10	2	95
10	2	5
10	2	1
10	2	0
10	2	0
10	2	0
10	2	9
10	2	0
10	2	0
10	2	0
10	2	16
10	2	14
10	2	0
10	2	4
10	2	0
10	2	33
10	2	0
10	2	26
10	2	2
10	2	3
10	2	10
10	2	0
10	2	0
10	2	12
10	2	0
10	2	0
10	2	2
10	2	0
10	2	26
10	2	5
10	2	0
10	2	10
10	2	19
10	2	30
10	2	0
10	2	50
10	2	0
10	2	0
10	2	0
10	2	0
10	2	0
10	2	11
10	2	0
10	2	0
10	2	0
10	2	6
10	2	7
10	2	0
10	2	3
10	2	0
10	3	1
10	3	0
10	3	19
10	3	3
10	3	2
10	3	0
10	3	5
10	3	0
10	3	0
10	3	4
10	3	0
10	3	0
10	3	0
10	3	0
10	3	0
10	3	0
10	3	5
10	3	1
10	3	0
10	3	1
10	3	1
10	3	0
10	3	0
10	3	1
10	3	0
10	3	5
10	3	0
10	3	2
10	3	9
10	3	0
10	3	0
10	3	2
10	3	6
10	3	0
10	3	3
10	3	0
10	3	0
10	3	30
10	3	1
10	3	7
10	3	7
10	3	3
10	3	0
10	3	0
10	3	2
10	3	10
10	3	0
10	3	16
10	3	0
10	3	2
10	4	1
10	4	17
10	4	0
10	4	0
10	4	0
10	4	1
10	4	0
10	4	9
10	4	0
10	4	0
10	4	2
10	4	0
10	4	0
10	4	0
10	4	0
10	4	0
10	4	18
10	4	0
10	4	0
10	4	0
10	4	0
10	4	59
10	4	0
10	4	0
10	4	0
10	4	1
10	4	0
10	4	0
10	4	6
10	4	82
10	4	0
10	4	0
10	4	0
10	4	0
10	4	8
10	4	2
10	4	1
10	4	0
10	4	0
10	4	1
10	4	0
10	4	0
10	4	0
10	4	0
10	4	1
10	4	0
10	4	0
10	4	0
10	4	5

## Sheet: TBV_65%
OOCYSTS				SPOROZOITES									Parasite density in mice
Number of mosquito bites	Transmission cycle	Number of oocysts		Number of mosquito bites	Transmission cycle	0 (no infectious stages)	1 (1 to 10 sporozoites)	2 (11 to 100 sporozoites)	3 (101 to 1000 sporozoites)	4 (> 1000 sporozoites)	Total number of mosquitoes sampled		Number of mosquito bites	Transmission cycle	density (N infected cells per 1200 cells)
1	1	74		1	1	3	1	0	1	0	5		Combined	Initiation	271
1	1	0		1	2	5	0	0	0	0	5		Combined	Initiation	331
1	1	29		1	3	5	0	0	0	0	5		Combined	Initiation	353
1	1	51		1	4	5	0	0	0	0	5		Combined	Initiation	411
1	1	10		2	1	5	1	4	0	0	10		Combined	Initiation	243
1	1	0		2	2	8	1	0	1	0	10		1	1	0
1	1	0		2	3	10	0	0	0	0	10		1	1	57
1	1	132		2	4	10	0	0	0	0	10		1	1	0
1	1	1		5	1	14	3	5	2	1	25		1	1	66
1	1	33		5	2	25	0	0	0	0	25		1	1	0
1	1	0		5	3	25	0	0	0	0	25		1	2	0
1	1	53		5	4	25	0	0	0	0	25		1	2	0
1	1	0		10	1	24	8	12	6	0	50		1	2	0
1	1	0		10	2	41	1	4	3	0	49		1	2	0
1	1	51		10	3	44	1	4	1	0	50		1	2	0
1	1	0		10	4	50	0	0	0	0	50		1	3	0
1	1	0											1	3	0
1	1	0											1	3	0
1	1	44											1	3	0
1	1	7											1	3	0
1	1	14											1	4	0
1	1	0											1	4	0
1	2	0											1	4	0
1	2	0											1	4	0
1	2	0											1	4	0
1	2	0											2	1	0
1	2	1											2	1	109
1	2	0											2	1	37
1	2	0											2	1	152
1	2	0											2	1	0
1	2	0											2	2	0
1	2	0											2	2	0
1	2	0											2	2	0
1	2	0											2	2	0
1	2	0											2	2	0
1	2	0											2	3	0
1	2	0											2	3	0
1	2	0											2	3	0
1	2	0											2	3	0
1	2	0											2	3	0
1	2	0											2	4	0
1	2	0											2	4	0
1	2	0											2	4	0
1	2	0											2	4	0
1	2	0											2	4	0
1	2	0											5	1	170
1	2	0											5	1	0
1	2	0											5	1	57
1	2	0											5	1	0
1	2	0											5	1	65
1	2	0											5	2	0
1	2	0											5	2	0
1	2	0											5	2	0
1	2	0											5	2	0
1	2	0											5	2	0
1	2	0											5	3	0
1	2	0											5	3	0
1	2	0											5	3	0
1	2	0											5	3	0
1	2	0											5	3	0
1	2	0											5	4	0
1	2	0											5	4	0
1	2	0											5	4	0
1	2	0											5	4	0
1	2	0											5	4	0
1	2	0											10	1	134
1	2	0											10	1	79
1	2	0											10	1	0
1	2	0											10	1	56
1	2	0											10	1	125
1	2	0											10	2	0
1	2	0											10	2	0
1	3	0											10	2	0
1	3	0											10	2	58
1	3	0											10	2	184
1	3	0											10	3	0
1	3	0											10	3	0
1	3	0											10	3	0
1	3	0											10	3	0
1	3	0											10	3	60
1	3	0											10	4	0
1	3	0											10	4	0
1	3	0											10	4	0
1	3	0											10	4	0
1	3	0											10	4	0
1	3	0
1	3	0
1	3	0
1	3	0
1	3	0
1	3	0
1	3	0
1	3	0
1	3	0
1	3	0
1	3	0
1	3	0
1	3	0
1	3	0
1	3	0
1	3	0
1	3	0
1	3	0
1	3	0
1	3	0
1	3	0
1	3	0
1	3	0
1	3	0
1	3	0
1	3	0
1	3	0
1	3	0
1	3	0
1	3	0
1	3	0
1	3	0
1	3	0
1	3	0
1	3	0
1	3	0
1	3	0
1	4	0
1	4	0
1	4	0
1	4	0
1	4	0
1	4	0
1	4	0
1	4	0
1	4	0
1	4	0
1	4	0
1	4	0
1	4	0
1	4	0
1	4	0
1	4	0
1	4	0
1	4	0
1	4	0
1	4	0
1	4	0
1	4	0
1	4	0
1	4	0
1	4	0
1	4	0
1	4	0
1	4	0
1	4	0
1	4	0
1	4	0
1	4	0
1	4	0
1	4	0
1	4	0
1	4	0
1	4	0
1	4	0
1	4	0
1	4	0
1	4	0
1	4	0
1	4	0
1	4	0
1	4	0
1	4	0
1	4	0
1	4	0
1	4	0
1	4	0
2	1	74
2	1	0
2	1	29
2	1	51
2	1	10
2	1	0
2	1	0
2	1	132
2	1	1
2	1	33
2	1	0
2	1	53
2	1	0
2	1	0
2	1	51
2	1	0
2	1	0
2	1	0
2	1	44
2	1	7
2	1	14
2	1	0
2	2	0
2	2	0
2	2	1
2	2	0
2	2	0
2	2	0
2	2	14
2	2	0
2	2	0
2	2	0
2	2	0
2	2	0
2	2	0
2	2	1
2	2	0
2	2	0
2	2	0
2	2	0
2	2	0
2	2	0
2	2	31
2	2	0
2	2	0
2	2	0
2	2	0
2	2	0
2	2	0
2	2	0
2	2	0
2	2	0
2	2	0
2	2	0
2	2	12
2	2	0
2	2	0
2	2	69
2	2	0
2	2	0
2	2	0
2	2	0
2	2	0
2	2	0
2	2	0
2	2	0
2	2	0
2	2	5
2	2	0
2	2	0
2	2	1
2	2	0
2	3	0
2	3	0
2	3	0
2	3	0
2	3	0
2	3	0
2	3	0
2	3	0
2	3	0
2	3	0
2	3	0
2	3	0
2	3	0
2	3	0
2	3	0
2	3	0
2	3	0
2	3	0
2	3	0
2	3	0
2	3	0
2	3	0
2	3	0
2	3	0
2	3	0
2	3	0
2	3	0
2	3	0
2	3	0
2	3	0
2	3	0
2	3	0
2	3	0
2	3	0
2	3	0
2	3	0
2	3	0
2	3	0
2	3	0
2	3	0
2	3	0
2	3	0
2	3	0
2	3	0
2	3	0
2	3	0
2	3	0
2	3	0
2	3	0
2	3	0
2	4	0
2	4	0
2	4	0
2	4	0
2	4	0
2	4	0
2	4	0
2	4	0
2	4	0
2	4	0
2	4	0
2	4	0
2	4	0
2	4	0
2	4	0
2	4	0
2	4	0
2	4	0
2	4	0
2	4	0
2	4	0
2	4	0
2	4	0
2	4	0
2	4	0
2	4	0
2	4	0
2	4	0
2	4	0
2	4	0
2	4	0
2	4	0
2	4	0
2	4	0
2	4	0
2	4	0
2	4	0
2	4	0
2	4	0
2	4	0
2	4	0
2	4	0
2	4	0
2	4	0
2	4	0
2	4	0
2	4	0
2	4	0
2	4	0
2	4	0
5	1	74
5	1	0
5	1	29
5	1	51
5	1	10
5	1	0
5	1	0
5	1	132
5	1	1
5	1	33
5	1	0
5	1	53
5	1	0
5	1	0
5	1	51
5	1	0
5	1	0
5	1	0
5	1	44
5	1	7
5	1	14
5	1	0
5	2	0
5	2	0
5	2	0
5	2	0
5	2	0
5	2	0
5	2	0
5	2	0
5	2	0
5	2	0
5	2	0
5	2	0
5	2	0
5	2	0
5	2	0
5	2	1
5	2	0
5	2	0
5	2	0
5	2	0
5	2	0
5	2	0
5	2	0
5	2	0
5	2	0
5	2	0
5	2	0
5	2	0
5	2	0
5	2	0
5	2	0
5	2	0
5	2	0
5	2	0
5	2	0
5	2	0
5	2	0
5	2	0
5	2	0
5	2	0
5	2	0
5	2	0
5	2	0
5	2	0
5	2	0
5	2	0
5	2	0
5	2	0
5	2	0
5	2	0
5	3	0
5	3	0
5	3	0
5	3	0
5	3	0
5	3	0
5	3	0
5	3	0
5	3	0
5	3	0
5	3	0
5	3	0
5	3	0
5	3	0
5	3	0
5	3	0
5	3	0
5	3	0
5	3	0
5	3	0
5	3	0
5	3	0
5	3	0
5	3	0
5	3	0
5	3	0
5	3	0
5	3	0
5	3	0
5	3	0
5	3	0
5	3	0
5	3	0
5	3	0
5	3	0
5	3	0
5	3	0
5	3	0
5	3	0
5	3	0
5	3	0
5	3	0
5	3	0
5	3	0
5	3	0
5	3	0
5	3	0
5	3	0
5	3	0
5	3	0
5	4	0
5	4	0
5	4	0
5	4	0
5	4	0
5	4	0
5	4	0
5	4	0
5	4	0
5	4	0
5	4	0
5	4	0
5	4	0
5	4	0
5	4	0
5	4	0
5	4	0
5	4	0
5	4	0
5	4	0
5	4	0
5	4	0
5	4	0
5	4	0
5	4	0
5	4	0
5	4	0
5	4	0
5	4	0
5	4	0
5	4	0
5	4	0
5	4	0
5	4	0
5	4	0
5	4	0
5	4	0
5	4	0
5	4	0
5	4	0
5	4	0
5	4	0
5	4	0
5	4	0
5	4	0
5	4	0
5	4	0
5	4	0
5	4	0
5	4	0
10	1	74
10	1	0
10	1	29
10	1	51
10	1	10
10	1	0
10	1	0
10	1	132
10	1	1
10	1	33
10	1	0
10	1	53
10	1	0
10	1	0
10	1	51
10	1	0
10	1	0
10	1	0
10	1	44
10	1	7
10	1	14
10	1	0
10	2	0
10	2	2
10	2	58
10	2	0
10	2	0
10	2	23
10	2	0
10	2	64
10	2	6
10	2	0
10	2	0
10	2	0
10	2	0
10	2	30
10	2	0
10	2	0
10	2	0
10	2	0
10	2	0
10	2	0
10	2	0
10	2	5
10	2	0
10	2	9
10	2	16
10	2	7
10	2	0
10	2	0
10	2	0
10	2	0
10	2	4
10	2	0
10	2	0
10	2	0
10	2	0
10	2	0
10	2	1
10	2	0
10	2	0
10	2	0
10	2	0
10	2	2
10	2	24
10	2	0
10	2	0
10	2	0
10	2	0
10	2	17
10	2	0
10	2	0
10	3	0
10	3	0
10	3	3
10	3	0
10	3	4
10	3	0
10	3	0
10	3	0
10	3	0
10	3	14
10	3	0
10	3	0
10	3	0
10	3	0
10	3	0
10	3	10
10	3	0
10	3	0
10	3	0
10	3	0
10	3	0
10	3	0
10	3	0
10	3	3
10	3	0
10	3	0
10	3	0
10	3	0
10	3	0
10	3	0
10	3	0
10	3	0
10	3	0
10	3	0
10	3	0
10	3	0
10	3	0
10	3	2
10	3	9
10	3	0
10	3	0
10	3	0
10	3	0
10	3	0
10	3	0
10	3	0
10	3	0
10	3	0
10	3	0
10	3	0
10	4	0
10	4	0
10	4	0
10	4	0
10	4	0
10	4	0
10	4	0
10	4	0
10	4	0
10	4	0
10	4	0
10	4	0
10	4	0
10	4	0
10	4	0
10	4	0
10	4	0
10	4	0
10	4	0
10	4	0
10	4	0
10	4	0
10	4	0
10	4	0
10	4	0
10	4	0
10	4	0
10	4	0
10	4	0
10	4	0
10	4	0
10	4	0
10	4	0
10	4	0
10	4	0
10	4	0
10	4	0
10	4	0
10	4	0
10	4	0
10	4	0
10	4	0
10	4	0
10	4	0
10	4	0
10	4	0
10	4	0
10	4	0
10	4	0
10	4	0

## Sheet: TBV_85%
OOCYSTS				SPOROZOITES									Parasite density in mice
Number of mosquito bites	Transmission cycle	Number of oocysts		Number of mosquito bites	Transmission cycle	0 (no infectious stages)	1 (1 to 10 sporozoites)	2 (11 to 100 sporozoites)	3 (101 to 1000 sporozoites)	4 (> 1000 sporozoites)	Total number of mosquitoes sampled		Number of mosquito bites	Transmission cycle	density (N infected cells per 1200 cells)
1	1	0		1	1	4	1	0	0	0	5		Combined	Initiation	134
1	1	6		1	2	5	0	0	0	0	5		Combined	Initiation	137
1	1	0		1	3	5	0	0	0	0	5		Combined	Initiation	212
1	1	5		1	4	5	0	0	0	0	5		Combined	Initiation	145
1	1	0		2	1	8	1	0	0	0	9		1	1	0
1	1	0		2	2	10	0	0	0	0	10		1	1	0
1	1	0		2	3	10	0	0	0	0	10		1	1	0
1	1	0		2	4	10	0	0	0	0	10		1	1	0
1	1	0		5	1	24	1	0	0	0	25		1	1	0
1	1	0		5	2	25	0	0	0	0	25		1	2	0
1	1	0		5	3	25	0	0	0	0	25		1	2	0
1	1	0		5	4	25	0	0	0	0	25		1	2	0
1	1	1		10	1	45	2	3	0	0	50		1	2	0
1	1	0		10	2	50	0	0	0	0	50		1	2	0
1	1	0		10	3	50	0	0	0	0	50		1	3	0
1	1	0		10	4	50	0	0	0	0	50		1	3	0
1	1	0											1	3	0
1	1	0											1	3	0
1	1	0											1	3	0
1	1	0											1	4	0
1	1	1											1	4	0
1	1	0											1	4	0
1	1	0											1	4	0
1	1	0											1	4	0
1	1	0											2	1	0
1	1	0											2	1	0
1	1	0											2	1	0
1	1	0											2	1	0
1	1	0											2	1	0
1	1	0											2	2	0
1	1	0											2	2	0
1	1	0											2	2	0
1	1	0											2	2	0
1	1	0											2	2	0
1	1	0											2	3	0
1	1	0											2	3	0
1	1	0											2	3	0
1	1	0											2	3	0
1	1	0											2	3	0
1	1	0											2	4	0
1	1	4											2	4	0
1	1	0											2	4	0
1	1	0											2	4	0
1	1	0											2	4	0
1	1	0											5	1	0
1	1	0											5	1	0
1	1	0											5	1	0
1	1	0											5	1	0
1	1	0											5	1	0
1	1	0											5	2	0
1	2	0											5	2	0
1	2	0											5	2	0
1	2	0											5	2	0
1	2	0											5	2	0
1	2	0											5	3	0
1	2	0											5	3	0
1	2	0											5	3	0
1	2	0											5	3	0
1	2	0											5	3	0
1	2	0											5	4	0
1	2	0											5	4	0
1	2	0											5	4	0
1	2	0											5	4	0
1	2	0											5	4	0
1	2	0											10	1	0
1	2	0											10	1	0
1	2	0											10	1	0
1	2	0											10	1	0
1	2	0											10	1	0
1	2	0											10	2	0
1	2	0											10	2	0
1	2	0											10	2	0
1	2	0											10	2	0
1	2	0											10	2	0
1	2	0											10	3	0
1	2	0											10	3	0
1	2	0											10	3	0
1	2	0											10	3	0
1	2	0											10	3	0
1	2	0											10	4	0
1	2	0											10	4	0
1	2	0											10	4	0
1	2	0											10	4	0
1	2	0											10	4	0
1	2	0
1	2	0
1	2	0
1	2	0
1	2	0
1	2	0
1	2	0
1	2	0
1	2	0
1	2	0
1	2	0
1	2	0
1	2	0
1	2	0
1	2	0
1	2	0
1	3	0
1	3	0
1	3	0
1	3	0
1	3	0
1	3	0
1	3	0
1	3	0
1	3	0
1	3	0
1	3	0
1	3	0
1	3	0
1	3	0
1	3	0
1	3	0
1	3	0
1	3	0
1	3	0
1	3	0
1	3	0
1	3	0
1	3	0
1	3	0
1	3	0
1	3	0
1	3	0
1	3	0
1	3	0
1	3	0
1	3	0
1	3	0
1	3	0
1	3	0
1	3	0
1	3	0
1	3	0
1	3	0
1	3	0
1	3	0
1	3	0
1	3	0
1	3	0
1	3	0
1	3	0
1	3	0
1	3	0
1	3	0
1	3	0
1	3	0
1	4	0
1	4	0
1	4	0
1	4	0
1	4	0
1	4	0
1	4	0
1	4	0
1	4	0
1	4	0
1	4	0
1	4	0
1	4	0
1	4	0
1	4	0
1	4	0
1	4	0
1	4	0
1	4	0
1	4	0
1	4	0
1	4	0
1	4	0
1	4	0
1	4	0
1	4	0
1	4	0
1	4	0
1	4	0
1	4	0
1	4	0
1	4	0
1	4	0
1	4	0
1	4	0
1	4	0
1	4	0
1	4	0
1	4	0
1	4	0
1	4	0
1	4	0
1	4	0
1	4	0
1	4	0
1	4	0
1	4	0
1	4	0
1	4	0
1	4	0
2	1	0
2	1	6
2	1	0
2	1	5
2	1	0
2	1	0
2	1	0
2	1	0
2	1	0
2	1	0
2	1	0
2	1	0
2	1	1
2	1	0
2	1	0
2	1	0
2	1	0
2	1	0
2	1	0
2	1	0
2	1	1
2	1	0
2	1	0
2	1	0
2	1	0
2	1	0
2	1	0
2	1	0
2	1	0
2	1	0
2	1	0
2	1	0
2	1	0
2	1	0
2	1	0
2	1	0
2	1	0
2	1	0
2	1	0
2	1	0
2	1	4
2	1	0
2	1	0
2	1	0
2	1	0
2	1	0
2	1	0
2	1	0
2	1	0
2	1	0
2	2	0
2	2	0
2	2	0
2	2	0
2	2	0
2	2	0
2	2	0
2	2	0
2	2	0
2	2	0
2	2	0
2	2	0
2	2	0
2	2	0
2	2	0
2	2	0
2	2	0
2	2	0
2	2	0
2	2	0
2	2	0
2	2	0
2	2	0
2	2	0
2	2	0
2	2	0
2	2	0
2	2	0
2	2	0
2	2	0
2	2	0
2	2	0
2	2	0
2	2	0
2	2	0
2	2	0
2	2	0
2	2	0
2	2	0
2	2	0
2	2	0
2	2	0
2	2	0
2	2	0
2	2	0
2	2	0
2	2	0
2	2	0
2	2	0
2	2	0
2	3	0
2	3	0
2	3	0
2	3	0
2	3	0
2	3	0
2	3	0
2	3	0
2	3	0
2	3	0
2	3	0
2	3	0
2	3	0
2	3	0
2	3	0
2	3	0
2	3	0
2	3	0
2	3	0
2	3	0
2	3	0
2	3	0
2	3	0
2	3	0
2	3	0
2	3	0
2	3	0
2	3	0
2	3	0
2	3	0
2	3	0
2	3	0
2	3	0
2	3	0
2	3	0
2	3	0
2	3	0
2	3	0
2	3	0
2	3	0
2	3	0
2	3	0
2	3	0
2	3	0
2	3	0
2	3	0
2	3	0
2	3	0
2	3	0
2	3	0
2	4	0
2	4	0
2	4	0
2	4	0
2	4	0
2	4	0
2	4	0
2	4	0
2	4	0
2	4	0
2	4	0
2	4	0
2	4	0
2	4	0
2	4	0
2	4	0
2	4	0
2	4	0
2	4	0
2	4	0
2	4	0
2	4	0
2	4	0
2	4	0
2	4	0
2	4	0
2	4	0
2	4	0
2	4	0
2	4	0
2	4	0
2	4	0
2	4	0
2	4	0
2	4	0
2	4	0
2	4	0
2	4	0
2	4	0
2	4	0
2	4	0
2	4	0
2	4	0
2	4	0
2	4	0
2	4	0
2	4	0
2	4	0
2	4	0
2	4	0
5	1	0
5	1	6
5	1	0
5	1	5
5	1	0
5	1	0
5	1	0
5	1	0
5	1	0
5	1	0
5	1	0
5	1	0
5	1	1
5	1	0
5	1	0
5	1	0
5	1	0
5	1	0
5	1	0
5	1	0
5	1	1
5	1	0
5	1	0
5	1	0
5	1	0
5	1	0
5	1	0
5	1	0
5	1	0
5	1	0
5	1	0
5	1	0
5	1	0
5	1	0
5	1	0
5	1	0
5	1	0
5	1	0
5	1	0
5	1	0
5	1	4
5	1	0
5	1	0
5	1	0
5	1	0
5	1	0
5	1	0
5	1	0
5	1	0
5	1	0
5	2	0
5	2	0
5	2	0
5	2	0
5	2	0
5	2	0
5	2	0
5	2	0
5	2	0
5	2	0
5	2	0
5	2	0
5	2	0
5	2	0
5	2	0
5	2	0
5	2	0
5	2	0
5	2	0
5	2	0
5	2	0
5	2	0
5	2	0
5	2	0
5	2	0
5	2	0
5	2	1
5	2	0
5	2	0
5	2	0
5	2	0
5	2	0
5	2	0
5	2	0
5	2	0
5	2	0
5	2	0
5	2	0
5	2	0
5	2	0
5	2	0
5	2	2
5	2	0
5	2	0
5	2	0
5	2	0
5	2	0
5	2	0
5	2	0
5	2	0
5	3	0
5	3	0
5	3	0
5	3	0
5	3	0
5	3	0
5	3	0
5	3	0
5	3	0
5	3	0
5	3	0
5	3	0
5	3	0
5	3	0
5	3	0
5	3	0
5	3	0
5	3	0
5	3	0
5	3	0
5	3	0
5	3	0
5	3	0
5	3	0
5	3	0
5	3	0
5	3	0
5	3	0
5	3	0
5	3	0
5	3	0
5	3	0
5	3	0
5	3	0
5	3	0
5	3	0
5	3	0
5	3	0
5	3	0
5	3	0
5	3	0
5	3	0
5	3	0
5	3	0
5	3	0
5	3	0
5	3	0
5	3	0
5	3	0
5	3	0
5	4	0
5	4	0
5	4	0
5	4	0
5	4	0
5	4	0
5	4	0
5	4	0
5	4	0
5	4	0
5	4	0
5	4	0
5	4	0
5	4	0
5	4	0
5	4	0
5	4	0
5	4	0
5	4	0
5	4	0
5	4	0
5	4	0
5	4	0
5	4	0
5	4	0
5	4	0
5	4	0
5	4	0
5	4	0
5	4	0
5	4	0
5	4	0
5	4	0
5	4	0
5	4	0
5	4	0
5	4	0
5	4	0
5	4	0
5	4	0
5	4	0
5	4	0
5	4	0
5	4	0
5	4	0
5	4	0
5	4	0
5	4	0
5	4	0
5	4	0
10	1	0
10	1	6
10	1	0
10	1	5
10	1	0
10	1	0
10	1	0
10	1	0
10	1	0
10	1	0
10	1	0
10	1	0
10	1	1
10	1	0
10	1	0
10	1	0
10	1	0
10	1	0
10	1	0
10	1	0
10	1	1
10	1	0
10	1	0
10	1	0
10	1	0
10	1	0
10	1	0
10	1	0
10	1	0
10	1	0
10	1	0
10	1	0
10	1	0
10	1	0
10	1	0
10	1	0
10	1	0
10	1	0
10	1	0
10	1	0
10	1	4
10	1	0
10	1	0
10	1	0
10	1	0
10	1	0
10	1	0
10	1	0
10	1	0
10	1	0
10	2	0
10	2	0
10	2	0
10	2	0
10	2	0
10	2	0
10	2	0
10	2	0
10	2	0
10	2	0
10	2	0
10	2	3
10	2	0
10	2	0
10	2	0
10	2	0
10	2	2
10	2	0
10	2	0
10	2	0
10	2	0
10	2	0
10	2	0
10	2	0
10	2	0
10	2	0
10	2	0
10	2	0
10	2	0
10	2	0
10	2	0
10	2	2
10	2	0
10	2	0
10	2	1
10	2	0
10	2	1
10	2	0
10	2	0
10	2	0
10	2	0
10	2	0
10	2	0
10	2	0
10	2	0
10	2	0
10	2	0
10	2	0
10	2	0
10	2	0
10	3	0
10	3	0
10	3	0
10	3	0
10	3	0
10	3	0
10	3	0
10	3	0
10	3	0
10	3	0
10	3	0
10	3	0
10	3	0
10	3	0
10	3	0
10	3	0
10	3	0
10	3	0
10	3	0
10	3	0
10	3	0
10	3	0
10	3	0
10	3	0
10	3	0
10	3	0
10	3	0
10	3	0
10	3	0
10	3	0
10	3	0
10	3	0
10	3	0
10	3	0
10	3	0
10	3	0
10	3	0
10	3	0
10	3	0
10	3	0
10	3	0
10	3	0
10	3	0
10	3	0
10	3	0
10	3	0
10	3	0
10	3	0
10	3	0
10	3	0
10	4	0
10	4	0
10	4	0
10	4	0
10	4	0
10	4	0
10	4	0
10	4	0
10	4	0
10	4	0
10	4	0
10	4	0
10	4	0
10	4	0
10	4	0
10	4	0
10	4	0
10	4	0
10	4	0
10	4	0
10	4	0
10	4	0
10	4	0
10	4	0
10	4	0
10	4	0
10	4	0
10	4	0
10	4	0
10	4	0
10	4	0
10	4	0
10	4	0
10	4	0
10	4	0
10	4	0
10	4	0
10	4	0
10	4	0
10	4	0
10	4	0
10	4	0
10	4	0
10	4	0
10	4	0
10	4	0
10	4	0
10	4	0
10	4	0
10	4	0

## Sheet: PEV_only
OOCYSTS				SPOROZOITES									Parasite density in mice
Number of mosquito bites	Transmission cycle	Number of oocysts		Number of mosquito bites	Transmission cycle	0 (no infectious stages)	1 (1 to 10 sporozoites)	2 (11 to 100 sporozoites)	3 (101 to 1000 sporozoites)	4 (> 1000 sporozoites)	Total number of mosquitoes sampled		Number of mosquito bites	Transmission cycle	density (N infected cells per 1200 cells)
1	1	108		1	1	3	1	0	1	0	5		Combined	Initiation	250
1	1	6		1	2	4	0	1	0	0	5		Combined	Initiation	262
1	1	0		1	3	4	0	0	1	0	5		1	1	83
1	1	0		1	4	5	0	0	0	0	5		1	1	0
1	1	3		2	1	5	2	3	0	0	10		1	1	0
1	1	0		2	2	10	0	0	0	0	10		1	1	0
1	1	2		2	3	10	0	0	0	0	10		1	1	0
1	1	0		2	4	10	0	0	0	0	10		1	2	0
1	1	0		5	1	15	2	1	3	1	22		1	2	0
1	1	0		5	2	18	0	1	4	2	25		1	2	72
1	1	74		5	3	10	1	3	9	2	25		1	2	0
1	1	0		5	4	3	3	4	5	9	24		1	2	0
1	2	0		10	1	29	5	8	6	1	49		1	3	0
1	2	0		10	2	21	2	9	12	6	50		1	3	0
1	2	0		10	3	14	2	13	11	9	49		1	3	0
1	2	0		10	4	10	4	14	9	11	48		1	3	0
1	2	0											1	3	222
1	2	0											1	4	0
1	2	0											1	4	0
1	2	0											1	4	0
1	2	0											1	4	0
1	2	0											1	4	0
1	2	0											2	1	0
1	2	0											2	1	0
1	2	0											2	1	0
1	2	0											2	1	0
1	2	0											2	1	0
1	2	0											2	2	0
1	2	0											2	2	0
1	2	0											2	2	0
1	2	0											2	2	0
1	2	0											2	2	0
1	2	0											2	3	0
1	2	0											2	3	0
1	2	0											2	3	0
1	2	0											2	3	0
1	2	0											2	3	0
1	2	0											2	4	0
1	2	0											2	4	0
1	2	0											2	4	0
1	2	0											2	4	0
1	2	0											2	4	0
1	2	0											5	1	0
1	2	0											5	1	0
1	2	74											5	1	0
1	2	0											5	1	85
1	2	0											5	1	0
1	2	122											5	2	0
1	2	0											5	2	63
1	2	0											5	2	101
1	2	0											5	2	36
1	2	0											5	2	45
1	2	0											5	3	107
1	2	167											5	3	61
1	2	0											5	3	112
1	2	0											5	3	52
1	2	0											5	3	59
1	2	0											5	4	80
1	2	0											5	4	188
1	2	0											5	4	424
1	2	0											5	4	66
1	2	139											5	4	87
1	3	0											10	1	0
1	3	0											10	1	72
1	3	0											10	1	52
1	3	0											10	1	0
1	3	0											10	1	53
1	3	0											10	2	54
1	3	0											10	2	177
1	3	0											10	2	20
1	3	0											10	2	193
1	3	0											10	2	0
1	3	0											10	3	150
1	3	71											10	3	49
1	3	0											10	3	78
1	3	0											10	3	73
1	3	0											10	3	64
1	3	0											10	4	103
1	3	0											10	4	80
1	3	0											10	4	95
1	3	0											10	4	298
1	3	0											10	4	93
1	3	0
1	3	0
1	3	0
1	3	0
1	3	0
1	3	18
1	3	0
1	3	0
1	3	0
1	3	107
1	3	0
1	3	2
1	3	0
1	3	0
1	3	0
1	3	0
1	3	49
1	3	0
1	3	0
1	3	0
1	3	31
1	3	0
1	3	0
1	3	0
1	3	0
1	3	0
1	3	0
1	3	0
1	3	0
1	3	0
1	4	0
1	4	0
1	4	0
1	4	0
1	4	0
1	4	0
1	4	0
1	4	0
1	4	0
1	4	0
1	4	0
1	4	0
1	4	0
1	4	0
1	4	0
1	4	0
1	4	0
1	4	0
1	4	0
1	4	0
1	4	0
1	4	0
1	4	0
1	4	0
1	4	0
1	4	0
1	4	0
1	4	0
1	4	0
1	4	0
1	4	0
1	4	0
1	4	0
1	4	0
1	4	0
1	4	0
1	4	0
1	4	0
1	4	0
1	4	0
1	4	0
1	4	0
1	4	0
1	4	0
1	4	0
1	4	0
1	4	0
1	4	0
1	4	0
1	4	0
2	1	108
2	1	6
2	1	0
2	1	0
2	1	3
2	1	0
2	1	2
2	1	0
2	1	0
2	1	0
2	1	74
2	1	0
2	2	0
2	2	0
2	2	0
2	2	0
2	2	0
2	2	0
2	2	0
2	2	0
2	2	0
2	2	0
2	2	0
2	2	0
2	2	0
2	2	0
2	2	0
2	2	0
2	2	0
2	2	0
2	2	0
2	2	0
2	2	0
2	2	0
2	2	0
2	2	0
2	2	0
2	2	0
2	2	0
2	2	0
2	2	0
2	2	0
2	2	0
2	2	0
2	2	0
2	2	0
2	2	0
2	2	0
2	2	0
2	2	0
2	2	0
2	2	0
2	2	0
2	2	0
2	2	0
2	2	0
2	2	0
2	2	0
2	2	0
2	2	0
2	2	0
2	2	0
2	3	0
2	3	0
2	3	0
2	3	0
2	3	0
2	3	0
2	3	0
2	3	0
2	3	0
2	3	0
2	3	0
2	3	0
2	3	0
2	3	0
2	3	0
2	3	0
2	3	0
2	3	0
2	3	0
2	3	0
2	3	0
2	3	0
2	3	0
2	3	0
2	3	0
2	3	0
2	3	0
2	3	0
2	3	0
2	3	0
2	3	0
2	3	0
2	3	0
2	3	0
2	3	0
2	3	0
2	3	0
2	3	0
2	3	0
2	3	0
2	3	0
2	3	0
2	3	0
2	3	0
2	3	0
2	3	0
2	3	0
2	3	0
2	3	0
2	3	0
2	4	0
2	4	0
2	4	0
2	4	0
2	4	0
2	4	0
2	4	0
2	4	0
2	4	0
2	4	0
2	4	0
2	4	0
2	4	0
2	4	0
2	4	0
2	4	0
2	4	0
2	4	0
2	4	0
2	4	0
2	4	0
2	4	0
2	4	0
2	4	0
2	4	0
2	4	0
2	4	0
2	4	0
2	4	0
2	4	0
2	4	0
2	4	0
2	4	0
2	4	0
2	4	0
2	4	0
2	4	0
2	4	0
2	4	0
2	4	0
2	4	0
2	4	0
2	4	0
2	4	0
2	4	0
2	4	0
2	4	0
2	4	0
2	4	0
2	4	0
5	1	108
5	1	6
5	1	0
5	1	0
5	1	3
5	1	0
5	1	2
5	1	0
5	1	0
5	1	0
5	1	74
5	1	0
5	2	0
5	2	104
5	2	0
5	2	0
5	2	0
5	2	77
5	2	78
5	2	0
5	2	0
5	2	0
5	2	0
5	2	115
5	2	0
5	2	0
5	2	0
5	2	0
5	2	0
5	2	0
5	2	138
5	2	0
5	2	0
5	2	0
5	2	0
5	2	0
5	2	0
5	2	0
5	2	0
5	2	0
5	2	0
5	2	0
5	2	0
5	2	0
5	2	48
5	2	0
5	2	0
5	2	0
5	2	0
5	2	0
5	2	0
5	2	0
5	2	0
5	2	0
5	2	0
5	2	108
5	2	0
5	2	0
5	2	0
5	2	0
5	2	0
5	2	0
5	2	0
5	3	11
5	3	259
5	3	2
5	3	94
5	3	18
5	3	66
5	3	79
5	3	68
5	3	57
5	3	53
5	3	135
5	3	0
5	3	73
5	3	100
5	3	37
5	3	96
5	3	0
5	3	101
5	3	56
5	3	24
5	3	144
5	3	177
5	3	111
5	3	14
5	3	33
5	3	5
5	3	0
5	3	0
5	3	223
5	3	0
5	3	15
5	3	24
5	3	198
5	3	0
5	3	11
5	3	114
5	3	0
5	3	13
5	3	223
5	3	100
5	3	0
5	3	28
5	3	30
5	3	224
5	3	0
5	3	47
5	3	68
5	3	0
5	3	0
5	3	23
5	4	31
5	4	12
5	4	80
5	4	43
5	4	48
5	4	49
5	4	6
5	4	55
5	4	151
5	4	31
5	4	56
5	4	59
5	4	42
5	4	85
5	4	33
5	4	56
5	4	28
5	4	11
5	4	48
5	4	66
5	4	28
5	4	47
5	4	76
5	4	83
5	4	46
5	4	112
5	4	21
5	4	99
5	4	0
5	4	10
5	4	56
5	4	29
5	4	2
5	4	27
5	4	51
5	4	35
5	4	0
5	4	27
5	4	36
5	4	62
5	4	44
5	4	91
5	4	58
5	4	103
5	4	62
5	4	0
5	4	24
5	4	41
5	4	3
5	4	0
10	1	108
10	1	6
10	1	0
10	1	0
10	1	3
10	1	0
10	1	2
10	1	0
10	1	0
10	1	0
10	1	74
10	1	0
10	2	0
10	2	0
10	2	47
10	2	0
10	2	60
10	2	20
10	2	0
10	2	168
10	2	0
10	2	0
10	2	175
10	2	0
10	2	0
10	2	0
10	2	69
10	2	15
10	2	54
10	2	0
10	2	0
10	2	0
10	2	0
10	2	224
10	2	0
10	2	75
10	2	135
10	2	0
10	2	0
10	2	0
10	2	94
10	2	0
10	2	45
10	2	0
10	2	36
10	2	83
10	2	8
10	2	0
10	2	0
10	2	140
10	2	0
10	2	0
10	2	0
10	2	107
10	2	62
10	2	126
10	2	0
10	2	0
10	2	0
10	2	0
10	2	0
10	2	0
10	2	113
10	3	65
10	3	33
10	3	141
10	3	54
10	3	109
10	3	3
10	3	149
10	3	74
10	3	0
10	3	25
10	3	37
10	3	0
10	3	0
10	3	114
10	3	68
10	3	155
10	3	69
10	3	8
10	3	0
10	3	58
10	3	151
10	3	14
10	3	38
10	3	51
10	3	9
10	3	0
10	3	0
10	3	0
10	3	0
10	3	0
10	3	142
10	3	133
10	3	0
10	3	295
10	3	137
10	3	0
10	3	124
10	3	5
10	3	159
10	3	199
10	3	28
10	3	38
10	3	0
10	3	55
10	3	9
10	3	26
10	3	0
10	3	79
10	3	0
10	3	0
10	4	45
10	4	62
10	4	68
10	4	84
10	4	41
10	4	43
10	4	32
10	4	64
10	4	94
10	4	83
10	4	27
10	4	38
10	4	18
10	4	3
10	4	4
10	4	19
10	4	29
10	4	61
10	4	47
10	4	36
10	4	75
10	4	0
10	4	32
10	4	53
10	4	103
10	4	42
10	4	37
10	4	9
10	4	49
10	4	101
10	4	44
10	4	21
10	4	79
10	4	62
10	4	49
10	4	71
10	4	164
10	4	36
10	4	43
10	4	1
10	4	47
10	4	76
10	4	22
10	4	131
10	4	48
10	4	107
10	4	53
10	4	15
10	4	74
10	4	86

## Sheet: TBV_50% + PEV
OOCYSTS				SPOROZOITES									Parasite density in mice
Number of mosquito bites	Transmission cycle	Number of oocysts		Number of mosquito bites	Transmission cycle	0 (no infectious stages)	1 (1 to 10 sporozoites)	2 (11 to 100 sporozoites)	3 (101 to 1000 sporozoites)	4 (> 1000 sporozoites)	Total number of mosquitoes sampled		Number of mosquito bites	Transmission cycle	density (N infected cells per 1200 cells)
1	1	0		1	1	3	0	1	1	0	5		Combined	Initiation	308
1	1	0		1	2	1	4	0	0	0	5		Combined	Initiation	252
1	1	0		1	3	0	0	0	0	0	0		Combined	Initiation	232
1	1	7		1	4	5	0	0	0	0	5		Combined	Initiation	107
1	1	6		2	1	8	2	0	0	0	10		Combined	Initiation	120
1	1	53		2	2	4	4	2	0	0	10		1	1	0
1	1	2		2	3	10	0	0	0	0	10		1	1	0
1	1	0		2	4	10	0	0	0	0	10		1	1	0
1	1	2		5	1	15	4	3	3	0	25		1	1	0
1	1	0		5	2	15	8	2	0	0	25		1	1	0
1	1	0		5	3	25	0	0	0	0	25		1	2	0
1	1	182		5	4	25	0	0	0	0	25		1	2	0
1	1	13		10	1	27	16	7	0	0	50		1	2	0
1	1	114		10	2	30	15	2	2	0	49		1	2	0
1	1	0		10	3	50	0	0	0	0	50		1	2	0
1	1	47		10	4	50	0	0	0	0	50		1	3	0
1	1	0											1	3	0
1	1	83											1	3	0
1	1	85											1	3	0
1	1	0											1	3	0
1	1	0											1	4	0
1	1	55											1	4	0
1	1	76											1	4	0
1	1	1											1	4	0
1	1	13											1	4	0
1	1	51											2	1	0
1	1	30											2	1	60
1	1	3											2	1	0
1	1	33											2	1	62
1	1	26											2	1	39
1	1	40											2	2	0
1	1	0											2	2	0
1	1	0											2	2	0
1	1	5											2	2	0
1	1	6											2	2	0
1	1	0											2	3	0
1	1	0											2	3	0
1	1	1											2	3	0
1	1	0											2	3	0
1	1	68											2	3	0
1	1	81											2	4	0
1	1	72											2	4	0
1	1	64											2	4	0
1	1	1											2	4	0
1	1	31											2	4	0
1	1	3											5	1	0
1	1	79											5	1	0
1	1	34											5	1	29
1	1	0											5	1	0
1	1	4											5	1	38
1	2	0											5	2	0
1	2	0											5	2	0
1	2	0											5	2	0
1	2	0											5	2	0
1	2	0											5	2	0
1	2	0											5	3	0
1	2	0											5	3	0
1	2	0											5	3	0
1	2	0											5	3	0
1	2	0											5	3	0
1	2	0											5	4	0
1	2	0											5	4	0
1	2	0											5	4	0
1	2	0											5	4	0
1	2	0											5	4	0
1	2	0											10	1	42
1	2	0											10	1	71
1	2	0											10	1	0
1	2	0											10	1	96
1	2	0											10	1	0
1	2	0											10	2	0
1	2	0											10	2	0
1	2	0											10	2	0
1	2	0											10	2	0
1	2	0											10	2	0
1	2	0											10	3	0
1	2	0											10	3	0
1	2	0											10	3	0
1	2	0											10	3	0
1	2	0											10	3	0
1	2	0											10	4	0
1	2	0											10	4	0
1	2	0											10	4	0
1	2	0											10	4	0
1	2	0											10	4	0
1	2	0
1	2	0
1	2	0
1	2	0
1	2	0
1	2	0
1	2	0
1	2	0
1	2	0
1	2	0
1	2	0
1	2	0
1	2	0
1	2	0
1	2	0
1	3	0
1	3	0
1	3	0
1	3	0
1	3	0
1	3	0
1	3	0
1	3	0
1	3	0
1	3	0
1	3	0
1	3	0
1	3	0
1	3	0
1	3	0
1	3	0
1	3	0
1	3	0
1	3	0
1	3	0
1	3	0
1	3	0
1	3	0
1	3	0
1	3	0
1	3	0
1	3	0
1	3	0
1	3	0
1	3	0
1	3	0
1	3	0
1	3	0
1	3	0
1	3	0
1	3	0
1	3	0
1	3	0
1	3	0
1	3	0
1	3	0
1	3	0
1	3	0
1	3	0
1	3	0
1	3	0
1	3	0
1	3	0
1	3	0
1	3	0
1	4	0
1	4	0
1	4	0
1	4	0
1	4	0
1	4	0
1	4	0
1	4	0
1	4	0
1	4	0
1	4	0
1	4	0
1	4	0
1	4	0
1	4	0
1	4	0
1	4	0
1	4	0
1	4	0
1	4	0
1	4	0
1	4	0
1	4	0
1	4	0
1	4	0
1	4	0
1	4	0
1	4	0
1	4	0
1	4	0
1	4	0
1	4	0
1	4	0
1	4	0
1	4	0
1	4	0
1	4	0
1	4	0
1	4	0
1	4	0
1	4	0
1	4	0
1	4	0
1	4	0
1	4	0
1	4	0
1	4	0
1	4	0
1	4	0
1	4	0
2	1	0
2	1	0
2	1	0
2	1	7
2	1	6
2	1	53
2	1	2
2	1	0
2	1	2
2	1	0
2	1	0
2	1	182
2	1	13
2	1	114
2	1	0
2	1	47
2	1	0
2	1	83
2	1	85
2	1	0
2	1	0
2	1	55
2	1	76
2	1	1
2	1	13
2	1	51
2	1	30
2	1	3
2	1	33
2	1	26
2	1	40
2	1	0
2	1	0
2	1	5
2	1	6
2	1	0
2	1	0
2	1	1
2	1	0
2	1	68
2	1	81
2	1	72
2	1	64
2	1	1
2	1	31
2	1	3
2	1	79
2	1	34
2	1	0
2	1	4
2	2	0
2	2	0
2	2	0
2	2	5
2	2	0
2	2	0
2	2	0
2	2	0
2	2	0
2	2	0
2	2	0
2	2	0
2	2	0
2	2	0
2	2	3
2	2	0
2	2	0
2	2	0
2	2	0
2	2	0
2	2	0
2	2	0
2	2	0
2	2	0
2	2	0
2	2	0
2	2	0
2	2	0
2	2	0
2	2	0
2	2	0
2	2	0
2	2	0
2	2	0
2	2	0
2	2	0
2	2	0
2	2	0
2	2	0
2	2	0
2	2	0
2	2	0
2	2	0
2	2	0
2	2	0
2	2	0
2	2	0
2	2	0
2	2	0
2	2	0
2	3	0
2	3	0
2	3	0
2	3	0
2	3	0
2	3	0
2	3	0
2	3	0
2	3	0
2	3	0
2	3	0
2	3	0
2	3	0
2	3	0
2	3	0
2	3	0
2	3	0
2	3	0
2	3	0
2	3	0
2	3	0
2	3	0
2	3	0
2	3	0
2	3	0
2	3	0
2	3	0
2	3	0
2	3	0
2	3	0
2	3	0
2	3	0
2	3	0
2	3	0
2	3	0
2	3	0
2	3	0
2	3	0
2	3	0
2	3	0
2	3	0
2	3	0
2	3	0
2	3	0
2	3	0
2	3	0
2	3	0
2	3	0
2	3	0
2	3	0
2	4	0
2	4	0
2	4	0
2	4	0
2	4	0
2	4	0
2	4	0
2	4	0
2	4	0
2	4	0
2	4	0
2	4	0
2	4	0
2	4	0
2	4	0
2	4	0
2	4	0
2	4	0
2	4	0
2	4	0
2	4	0
2	4	0
2	4	0
2	4	0
2	4	0
2	4	0
2	4	0
2	4	0
2	4	0
2	4	0
2	4	0
2	4	0
2	4	0
2	4	0
2	4	0
2	4	0
2	4	0
2	4	0
2	4	0
2	4	0
2	4	0
2	4	0
2	4	0
2	4	0
2	4	0
2	4	0
2	4	0
2	4	0
2	4	0
2	4	0
5	1	0
5	1	0
5	1	0
5	1	7
5	1	6
5	1	53
5	1	2
5	1	0
5	1	2
5	1	0
5	1	0
5	1	182
5	1	13
5	1	114
5	1	0
5	1	47
5	1	0
5	1	83
5	1	85
5	1	0
5	1	0
5	1	55
5	1	76
5	1	1
5	1	13
5	1	51
5	1	30
5	1	3
5	1	33
5	1	26
5	1	40
5	1	0
5	1	0
5	1	5
5	1	6
5	1	0
5	1	0
5	1	1
5	1	0
5	1	68
5	1	81
5	1	72
5	1	64
5	1	1
5	1	31
5	1	3
5	1	79
5	1	34
5	1	0
5	1	4
5	2	0
5	2	0
5	2	0
5	2	0
5	2	0
5	2	0
5	2	0
5	2	0
5	2	0
5	2	0
5	2	0
5	2	1
5	2	0
5	2	0
5	2	0
5	2	4
5	2	0
5	2	0
5	2	0
5	2	0
5	2	0
5	2	0
5	2	0
5	2	0
5	2	0
5	2	0
5	2	0
5	2	0
5	2	0
5	2	0
5	2	0
5	2	0
5	2	0
5	2	0
5	2	0
5	2	0
5	2	0
5	2	0
5	2	0
5	2	0
5	2	0
5	2	0
5	2	0
5	2	0
5	2	0
5	2	0
5	2	0
5	2	0
5	2	0
5	2	0
5	3	0
5	3	0
5	3	0
5	3	0
5	3	0
5	3	0
5	3	0
5	3	0
5	3	0
5	3	0
5	3	0
5	3	0
5	3	0
5	3	0
5	3	0
5	3	0
5	3	0
5	3	0
5	3	0
5	3	0
5	3	0
5	3	0
5	3	0
5	3	0
5	3	0
5	3	0
5	3	0
5	3	0
5	3	0
5	3	0
5	3	0
5	3	0
5	3	0
5	3	0
5	3	0
5	3	0
5	3	0
5	3	0
5	3	0
5	3	0
5	3	0
5	3	0
5	3	0
5	3	0
5	3	0
5	3	0
5	3	0
5	3	0
5	3	0
5	3	0
5	4	0
5	4	0
5	4	0
5	4	0
5	4	0
5	4	0
5	4	0
5	4	0
5	4	0
5	4	0
5	4	0
5	4	0
5	4	0
5	4	0
5	4	0
5	4	0
5	4	0
5	4	0
5	4	0
5	4	0
5	4	0
5	4	0
5	4	0
5	4	0
5	4	0
5	4	0
5	4	0
5	4	0
5	4	0
5	4	0
5	4	0
5	4	0
5	4	0
5	4	0
5	4	0
5	4	0
5	4	0
5	4	0
5	4	0
5	4	0
5	4	0
5	4	0
5	4	0
5	4	0
5	4	0
5	4	0
5	4	0
5	4	0
5	4	0
5	4	0
10	1	0
10	1	0
10	1	0
10	1	7
10	1	6
10	1	53
10	1	2
10	1	0
10	1	2
10	1	0
10	1	0
10	1	182
10	1	13
10	1	114
10	1	0
10	1	47
10	1	0
10	1	83
10	1	85
10	1	0
10	1	0
10	1	55
10	1	76
10	1	1
10	1	13
10	1	51
10	1	30
10	1	3
10	1	33
10	1	26
10	1	40
10	1	0
10	1	0
10	1	5
10	1	6
10	1	0
10	1	0
10	1	1
10	1	0
10	1	68
10	1	81
10	1	72
10	1	64
10	1	1
10	1	31
10	1	3
10	1	79
10	1	34
10	1	0
10	1	4
10	2	0
10	2	0
10	2	0
10	2	0
10	2	0
10	2	6
10	2	0
10	2	0
10	2	0
10	2	0
10	2	15
10	2	0
10	2	0
10	2	0
10	2	0
10	2	0
10	2	0
10	2	0
10	2	0
10	2	0
10	2	3
10	2	0
10	2	0
10	2	0
10	2	0
10	2	0
10	2	2
10	2	1
10	2	0
10	2	0
10	2	5
10	2	0
10	2	0
10	2	0
10	2	0
10	2	0
10	2	0
10	2	0
10	2	0
10	2	0
10	2	0
10	2	0
10	2	0
10	2	0
10	2	0
10	2	1
10	2	5
10	2	0
10	2	0
10	2	0
10	3	0
10	3	0
10	3	0
10	3	0
10	3	0
10	3	0
10	3	0
10	3	0
10	3	0
10	3	0
10	3	0
10	3	0
10	3	0
10	3	0
10	3	0
10	3	0
10	3	0
10	3	0
10	3	0
10	3	0
10	3	0
10	3	0
10	3	0
10	3	0
10	3	0
10	3	0
10	3	0
10	3	31
10	3	0
10	3	0
10	3	0
10	3	0
10	3	0
10	3	0
10	3	0
10	3	0
10	3	0
10	3	0
10	3	0
10	3	0
10	3	0
10	3	0
10	3	0
10	3	0
10	3	0
10	3	0
10	3	0
10	3	0
10	3	0
10	3	0
10	4	0
10	4	0
10	4	0
10	4	0
10	4	0
10	4	0
10	4	0
10	4	0
10	4	0
10	4	0
10	4	0
10	4	0
10	4	0
10	4	0
10	4	0
10	4	0
10	4	0
10	4	0
10	4	0
10	4	0
10	4	0
10	4	0
10	4	0
10	4	0
10	4	0
10	4	0
10	4	0
10	4	0
10	4	0
10	4	0
10	4	0
10	4	0
10	4	0
10	4	0
10	4	0
10	4	0
10	4	0
10	4	0
10	4	0
10	4	0
10	4	0
10	4	0
10	4	0
10	4	0
10	4	0
10	4	0
10	4	0
10	4	0
10	4	0
10	4	0

## Sheet: TBV_65% + PEV
OOCYSTS				SPOROZOITES									Parasite density in mice
Number of mosquito bites	Transmission cycle	Number of oocysts		Number of mosquito bites	Transmission cycle	0 (no infectious stages)	1 (1 to 10 sporozoites)	2 (11 to 100 sporozoites)	3 (101 to 1000 sporozoites)	4 (> 1000 sporozoites)	Total number of mosquitoes sampled		Number of mosquito bites	Transmission cycle	density (N infected cells per 1200 cells)
1	1	138		1	1	2	2	1	0	0	5		Combined	Initiation	112
1	1	89		1	2	5	0	0	0	0	5		Combined	Initiation	355
1	1	0		1	3	5	0	0	0	0	5		Combined	Initiation	60
1	1	0		1	4	5	0	0	0	0	5		Combined	Initiation	187
1	1	0		2	1	3	1	3	3	0	10		Combined	Initiation	177
1	1	16		2	2	10	0	0	0	0	10		1	1	0
1	1	2		2	3	10	0	0	0	0	10		1	1	0
1	1	30		2	4	10	0	0	0	0	10		1	1	0
1	1	65		5	1	11	6	5	3	0	25		1	1	0
1	1	8		5	2	24	0	0	0	0	24		1	1	0
1	1	0		5	3	25	0	0	0	0	25		1	2	0
1	1	157		5	4	25	0	0	0	0	25		1	2	0
1	1	72		10	1	32	8	4	3	1	48		1	2	0
1	1	7		10	2	50	0	0	0	0	50		1	2	0
1	1	0		10	3	50	0	0	0	0	50		1	2	0
1	1	0		10	4	50	0	0	0	0	50		1	3	0
1	1	31											1	3	0
1	1	7											1	3	0
1	1	0											1	3	0
1	1	1											1	3	0
1	1	0											1	4	0
1	1	79											1	4	0
1	1	0											1	4	0
1	1	0											1	4	0
1	1	110											1	4	0
1	1	53											2	1	110
1	1	1											2	1	0
1	1	1											2	1	0
1	1	0											2	1	0
1	1	1											2	1	0
1	1	0											2	2	0
1	1	25											2	2	0
1	1	35											2	2	0
1	1	0											2	2	0
1	1	0											2	2	0
1	1	0											2	3	0
1	1	0											2	3	0
1	1	0											2	3	0
1	1	36											2	3	0
1	1	57											2	3	0
1	1	95											2	4	0
1	1	0											2	4	0
1	1	0											2	4	0
1	1	54											2	4	0
1	1	0											2	4	0
1	1	0											5	1	0
1	1	2											5	1	0
1	1	0											5	1	0
1	1	0											5	1	0
1	1	0											5	1	40
1	2	0											5	2	0
1	2	0											5	2	0
1	2	0											5	2	0
1	2	0											5	2	0
1	2	0											5	2	0
1	2	0											5	3	0
1	2	0											5	3	0
1	2	0											5	3	0
1	2	0											5	3	0
1	2	0											5	3	0
1	2	0											5	4	0
1	2	0											5	4	0
1	2	0											5	4	0
1	2	0											5	4	0
1	2	0											5	4	0
1	2	0											10	1	44
1	2	0											10	1	31
1	2	0											10	1	0
1	2	0											10	1	60
1	2	0											10	1	56
1	2	0											10	2	0
1	2	0											10	2	0
1	2	0											10	2	0
1	2	0											10	2	0
1	2	0											10	2	0
1	2	0											10	3	0
1	2	0											10	3	0
1	2	0											10	3	0
1	2	0											10	3	0
1	2	0											10	3	0
1	2	0											10	4	0
1	2	0											10	4	0
1	2	0											10	4	0
1	2	0											10	4	0
1	2	0											10	4	0
1	2	0
1	2	0
1	2	0
1	2	0
1	2	0
1	2	0
1	2	0
1	2	0
1	2	0
1	2	0
1	2	0
1	2	0
1	2	0
1	2	0
1	2	0
1	3	0
1	3	0
1	3	0
1	3	0
1	3	0
1	3	0
1	3	0
1	3	0
1	3	0
1	3	0
1	3	0
1	3	0
1	3	0
1	3	0
1	3	0
1	3	0
1	3	0
1	3	0
1	3	0
1	3	0
1	3	0
1	3	0
1	3	0
1	3	0
1	3	0
1	3	0
1	3	0
1	3	0
1	3	0
1	3	0
1	3	0
1	3	0
1	3	0
1	3	0
1	3	0
1	3	0
1	3	0
1	3	0
1	3	0
1	3	0
1	3	0
1	3	0
1	3	0
1	3	0
1	3	0
1	3	0
1	3	0
1	3	0
1	3	0
1	3	0
1	4	0
1	4	0
1	4	0
1	4	0
1	4	0
1	4	0
1	4	0
1	4	0
1	4	0
1	4	0
1	4	0
1	4	0
1	4	0
1	4	0
1	4	0
1	4	0
1	4	0
1	4	0
1	4	0
1	4	0
1	4	0
1	4	0
1	4	0
1	4	0
1	4	0
1	4	0
1	4	0
1	4	0
1	4	0
1	4	0
1	4	0
1	4	0
1	4	0
1	4	0
1	4	0
1	4	0
1	4	0
1	4	0
1	4	0
1	4	0
1	4	0
1	4	0
1	4	0
1	4	0
1	4	0
1	4	0
1	4	0
1	4	0
1	4	0
1	4	0
2	1	138
2	1	89
2	1	0
2	1	0
2	1	0
2	1	16
2	1	2
2	1	30
2	1	65
2	1	8
2	1	0
2	1	157
2	1	72
2	1	7
2	1	0
2	1	0
2	1	31
2	1	7
2	1	0
2	1	1
2	1	0
2	1	79
2	1	0
2	1	0
2	1	110
2	1	53
2	1	1
2	1	1
2	1	0
2	1	1
2	1	0
2	1	25
2	1	35
2	1	0
2	1	0
2	1	0
2	1	0
2	1	0
2	1	36
2	1	57
2	1	95
2	1	0
2	1	0
2	1	54
2	1	0
2	1	0
2	1	2
2	1	0
2	1	0
2	1	0
2	2	0
2	2	0
2	2	0
2	2	0
2	2	0
2	2	0
2	2	0
2	2	0
2	2	0
2	2	0
2	2	0
2	2	0
2	2	0
2	2	0
2	2	0
2	2	0
2	2	0
2	2	0
2	2	0
2	2	0
2	2	0
2	2	0
2	2	0
2	2	0
2	2	0
2	2	0
2	2	0
2	2	0
2	2	0
2	2	0
2	2	0
2	2	0
2	2	0
2	2	0
2	2	0
2	2	0
2	2	0
2	2	0
2	2	0
2	2	0
2	2	0
2	2	0
2	2	0
2	2	0
2	2	0
2	2	0
2	2	0
2	2	0
2	2	0
2	2	0
2	3	0
2	3	0
2	3	0
2	3	0
2	3	0
2	3	0
2	3	0
2	3	0
2	3	0
2	3	0
2	3	0
2	3	0
2	3	0
2	3	0
2	3	0
2	3	0
2	3	0
2	3	0
2	3	0
2	3	0
2	3	0
2	3	0
2	3	0
2	3	0
2	3	0
2	3	0
2	3	0
2	3	0
2	3	0
2	3	0
2	3	0
2	3	0
2	3	0
2	3	0
2	3	0
2	3	0
2	3	0
2	3	0
2	3	0
2	3	0
2	3	0
2	3	0
2	3	0
2	3	0
2	3	0
2	3	0
2	3	0
2	3	0
2	3	0
2	3	0
2	4	0
2	4	0
2	4	0
2	4	0
2	4	0
2	4	0
2	4	0
2	4	0
2	4	0
2	4	0
2	4	0
2	4	0
2	4	0
2	4	0
2	4	0
2	4	0
2	4	0
2	4	0
2	4	0
2	4	0
2	4	0
2	4	0
2	4	0
2	4	0
2	4	0
2	4	0
2	4	0
2	4	0
2	4	0
2	4	0
2	4	0
2	4	0
2	4	0
2	4	0
2	4	0
2	4	0
2	4	0
2	4	0
2	4	0
2	4	0
2	4	0
2	4	0
2	4	0
2	4	0
2	4	0
2	4	0
2	4	0
2	4	0
2	4	0
2	4	0
5	1	138
5	1	89
5	1	0
5	1	0
5	1	0
5	1	16
5	1	2
5	1	30
5	1	65
5	1	8
5	1	0
5	1	157
5	1	72
5	1	7
5	1	0
5	1	0
5	1	31
5	1	7
5	1	0
5	1	1
5	1	0
5	1	79
5	1	0
5	1	0
5	1	110
5	1	53
5	1	1
5	1	1
5	1	0
5	1	1
5	1	0
5	1	25
5	1	35
5	1	0
5	1	0
5	1	0
5	1	0
5	1	0
5	1	36
5	1	57
5	1	95
5	1	0
5	1	0
5	1	54
5	1	0
5	1	0
5	1	2
5	1	0
5	1	0
5	1	0
5	2	0
5	2	1
5	2	0
5	2	0
5	2	0
5	2	0
5	2	0
5	2	5
5	2	0
5	2	0
5	2	0
5	2	0
5	2	0
5	2	0
5	2	0
5	2	0
5	2	2
5	2	0
5	2	0
5	2	0
5	2	0
5	2	4
5	2	0
5	2	2
5	2	0
5	2	0
5	2	0
5	2	0
5	2	0
5	2	0
5	2	13
5	2	3
5	2	0
5	2	0
5	2	0
5	2	4
5	2	0
5	2	0
5	2	0
5	2	0
5	2	0
5	2	0
5	2	0
5	2	0
5	2	0
5	2	0
5	2	0
5	2	0
5	2	0
5	2	0
5	3	0
5	3	0
5	3	0
5	3	0
5	3	0
5	3	0
5	3	0
5	3	0
5	3	0
5	3	0
5	3	0
5	3	0
5	3	0
5	3	0
5	3	0
5	3	0
5	3	0
5	3	0
5	3	0
5	3	0
5	3	0
5	3	0
5	3	0
5	3	0
5	3	0
5	3	0
5	3	0
5	3	0
5	3	0
5	3	0
5	3	0
5	3	0
5	3	0
5	3	0
5	3	0
5	3	0
5	3	0
5	3	0
5	3	0
5	3	0
5	3	0
5	3	0
5	3	0
5	3	0
5	3	0
5	3	0
5	3	0
5	3	0
5	3	0
5	3	0
5	4	0
5	4	0
5	4	0
5	4	0
5	4	0
5	4	0
5	4	0
5	4	0
5	4	0
5	4	0
5	4	0
5	4	0
5	4	0
5	4	0
5	4	0
5	4	0
5	4	0
5	4	0
5	4	0
5	4	0
5	4	0
5	4	0
5	4	0
5	4	0
5	4	0
5	4	0
5	4	0
5	4	0
5	4	0
5	4	0
5	4	0
5	4	0
5	4	0
5	4	0
5	4	0
5	4	0
5	4	0
5	4	0
5	4	0
5	4	0
5	4	0
5	4	0
5	4	0
5	4	0
5	4	0
5	4	0
5	4	0
5	4	0
5	4	0
5	4	0
10	1	138
10	1	89
10	1	0
10	1	0
10	1	0
10	1	16
10	1	2
10	1	30
10	1	65
10	1	8
10	1	0
10	1	157
10	1	72
10	1	7
10	1	0
10	1	0
10	1	31
10	1	7
10	1	0
10	1	1
10	1	0
10	1	79
10	1	0
10	1	0
10	1	110
10	1	53
10	1	1
10	1	1
10	1	0
10	1	1
10	1	0
10	1	25
10	1	35
10	1	0
10	1	0
10	1	0
10	1	0
10	1	0
10	1	36
10	1	57
10	1	95
10	1	0
10	1	0
10	1	54
10	1	0
10	1	0
10	1	2
10	1	0
10	1	0
10	1	0
10	2	6
10	2	0
10	2	8
10	2	6
10	2	0
10	2	6
10	2	0
10	2	4
10	2	0
10	2	0
10	2	0
10	2	0
10	2	0
10	2	1
10	2	5
10	2	0
10	2	0
10	2	0
10	2	0
10	2	0
10	2	0
10	2	0
10	2	0
10	2	0
10	2	0
10	2	28
10	2	1
10	2	0
10	2	0
10	2	0
10	2	2
10	2	1
10	2	0
10	2	1
10	2	0
10	2	0
10	2	0
10	2	0
10	2	0
10	2	0
10	2	21
10	2	0
10	2	0
10	2	0
10	2	0
10	2	0
10	2	0
10	2	9
10	2	0
10	2	4
10	3	0
10	3	0
10	3	0
10	3	0
10	3	0
10	3	0
10	3	0
10	3	0
10	3	0
10	3	0
10	3	0
10	3	0
10	3	0
10	3	0
10	3	0
10	3	0
10	3	0
10	3	0
10	3	0
10	3	0
10	3	0
10	3	0
10	3	0
10	3	0
10	3	0
10	3	0
10	3	0
10	3	0
10	3	0
10	3	0
10	3	0
10	3	0
10	3	0
10	3	0
10	3	0
10	3	0
10	3	0
10	3	0
10	3	0
10	3	0
10	3	0
10	3	0
10	3	0
10	3	0
10	3	0
10	3	0
10	3	0
10	3	0
10	3	0
10	3	0
10	4	0
10	4	0
10	4	0
10	4	0
10	4	0
10	4	0
10	4	0
10	4	0
10	4	0
10	4	0
10	4	0
10	4	0
10	4	0
10	4	0
10	4	0
10	4	0
10	4	0
10	4	0
10	4	0
10	4	0
10	4	0
10	4	0
10	4	0
10	4	0
10	4	0
10	4	0
10	4	0
10	4	0
10	4	0
10	4	0
10	4	0
10	4	0
10	4	0
10	4	0
10	4	0
10	4	0
10	4	0
10	4	0
10	4	0
10	4	0
10	4	0
10	4	0
10	4	0
10	4	0
10	4	0
10	4	0
10	4	0
10	4	0
10	4	0
10	4	0

## Sheet: TBV_85% + PEV
OOCYSTS				SPOROZOITES									Parasite density in mice
Number of mosquito bites	Transmission cycle	Number of oocysts		Number of mosquito bites	Transmission cycle	0 (no infectious stages)	1 (1 to 10 sporozoites)	2 (11 to 100 sporozoites)	3 (101 to 1000 sporozoites)	4 (> 1000 sporozoites)	Total number of mosquitoes sampled		Number of mosquito bites	Transmission cycle	density (N infected cells per 1200 cells)
1	1	0		1	1	5	0	0	0	0	5		Combined	Initiation	112
1	1	51		1	2	5	0	0	0	0	5		Combined	Initiation	98
1	1	5		1	3	5	0	0	0	0	5		Combined	Initiation	172
1	1	0		1	4	5	0	0	0	0	5		Combined	Initiation	354
1	1	0		2	1	9	0	1	0	0	10		Combined	Initiation	376
1	1	0		2	2	10	0	0	0	0	10		1	1	0
1	1	0		2	3	10	0	0	0	0	10		1	1	0
1	1	14		2	4	10	0	0	0	0	10		1	1	0
1	1	2		5	1	20	3	2	0	0	25		1	1	0
1	1	0		5	2	25	0	0	0	0	25		1	1	0
1	1	0		5	3	25	0	0	0	0	25		1	2	0
1	1	0		5	4	25	0	0	0	0	25		1	2	0
1	1	34		10	1	41	4	4	0	0	49		1	2	0
1	1	0		10	2	50	0	0	0	0	50		1	2	0
1	1	0		10	3	50	0	0	0	0	50		1	2	0
1	1	0		10	4	50	0	0	0	0	50		1	3	0
1	1	0											1	3	0
1	1	1											1	3	0
1	1	0											1	3	0
1	1	0											1	3	0
1	1	0											1	4	0
1	1	0											1	4	0
1	1	0											1	4	0
1	1	0											1	4	0
1	1	0											1	4	0
1	1	7											2	1	0
1	1	0											2	1	0
1	1	0											2	1	0
1	1	0											2	1	0
1	1	0											2	1	0
1	1	0											2	2	0
1	1	0											2	2	0
1	1	1											2	2	0
1	1	5											2	2	0
1	1	0											2	2	0
1	1	0											2	3	0
1	1	0											2	3	0
1	1	9											2	3	0
1	1	0											2	3	0
1	1	0											2	3	0
1	1	0											2	4	0
1	1	0											2	4	0
1	1	0											2	4	0
1	1	0											2	4	0
1	1	0											2	4	0
1	1	0											5	1	0
1	1	0											5	1	0
1	1	0											5	1	0
1	1	0											5	1	0
1	1	13											5	1	0
1	2	0											5	2	0
1	2	0											5	2	0
1	2	0											5	2	0
1	2	0											5	2	0
1	2	0											5	2	0
1	2	0											5	3	0
1	2	0											5	3	0
1	2	0											5	3	0
1	2	0											5	3	0
1	2	0											5	3	0
1	2	0											5	4	0
1	2	0											5	4	0
1	2	0											5	4	0
1	2	0											5	4	0
1	2	0											5	4	0
1	2	0											10	1	0
1	2	0											10	1	0
1	2	0											10	1	0
1	2	0											10	1	0
1	2	0											10	1	0
1	2	0											10	2	0
1	2	0											10	2	0
1	2	0											10	2	0
1	2	0											10	2	0
1	2	0											10	2	0
1	2	0											10	3	0
1	2	0											10	3	0
1	2	0											10	3	0
1	2	0											10	3	0
1	2	0											10	3	0
1	2	0											10	4	0
1	2	0											10	4	0
1	2	0											10	4	0
1	2	0											10	4	0
1	2	0											10	4	0
1	2	0
1	2	0
1	2	0
1	2	0
1	2	0
1	2	0
1	2	0
1	2	0
1	2	0
1	2	0
1	2	0
1	2	0
1	2	0
1	2	0
1	2	0
1	3	0
1	3	0
1	3	0
1	3	0
1	3	0
1	3	0
1	3	0
1	3	0
1	3	0
1	3	0
1	3	0
1	3	0
1	3	0
1	3	0
1	3	0
1	3	0
1	3	0
1	3	0
1	3	0
1	3	0
1	3	0
1	3	0
1	3	0
1	3	0
1	3	0
1	3	0
1	3	0
1	3	0
1	3	0
1	3	0
1	3	0
1	3	0
1	3	0
1	3	0
1	3	0
1	3	0
1	3	0
1	3	0
1	3	0
1	3	0
1	3	0
1	3	0
1	3	0
1	3	0
1	3	0
1	3	0
1	3	0
1	3	0
1	3	0
1	3	0
1	4	0
1	4	0
1	4	0
1	4	0
1	4	0
1	4	0
1	4	0
1	4	0
1	4	0
1	4	0
1	4	0
1	4	0
1	4	0
1	4	0
1	4	0
1	4	0
1	4	0
1	4	0
1	4	0
1	4	0
1	4	0
1	4	0
1	4	0
1	4	0
1	4	0
1	4	0
1	4	0
1	4	0
1	4	0
1	4	0
1	4	0
1	4	0
1	4	0
1	4	0
1	4	0
1	4	0
1	4	0
1	4	0
1	4	0
1	4	0
1	4	0
1	4	0
1	4	0
1	4	0
1	4	0
1	4	0
1	4	0
1	4	0
1	4	0
1	4	0
2	1	0
2	1	51
2	1	5
2	1	0
2	1	0
2	1	0
2	1	0
2	1	14
2	1	2
2	1	0
2	1	0
2	1	0
2	1	34
2	1	0
2	1	0
2	1	0
2	1	0
2	1	1
2	1	0
2	1	0
2	1	0
2	1	0
2	1	0
2	1	0
2	1	0
2	1	7
2	1	0
2	1	0
2	1	0
2	1	0
2	1	0
2	1	0
2	1	1
2	1	5
2	1	0
2	1	0
2	1	0
2	1	9
2	1	0
2	1	0
2	1	0
2	1	0
2	1	0
2	1	0
2	1	0
2	1	0
2	1	0
2	1	0
2	1	0
2	1	13
2	2	0
2	2	0
2	2	0
2	2	0
2	2	0
2	2	0
2	2	0
2	2	0
2	2	0
2	2	0
2	2	0
2	2	0
2	2	0
2	2	0
2	2	0
2	2	0
2	2	0
2	2	0
2	2	0
2	2	0
2	2	0
2	2	0
2	2	0
2	2	0
2	2	0
2	2	0
2	2	0
2	2	0
2	2	0
2	2	0
2	2	0
2	2	0
2	2	0
2	2	0
2	2	0
2	2	0
2	2	0
2	2	0
2	2	0
2	2	0
2	2	0
2	2	0
2	2	0
2	2	0
2	2	0
2	2	0
2	2	0
2	2	0
2	2	0
2	2	0
2	3	0
2	3	0
2	3	0
2	3	0
2	3	0
2	3	0
2	3	0
2	3	0
2	3	0
2	3	0
2	3	0
2	3	0
2	3	0
2	3	0
2	3	0
2	3	0
2	3	0
2	3	0
2	3	0
2	3	0
2	3	0
2	3	0
2	3	0
2	3	0
2	3	0
2	3	0
2	3	0
2	3	0
2	3	0
2	3	0
2	3	0
2	3	0
2	3	0
2	3	0
2	3	0
2	3	0
2	3	0
2	3	0
2	3	0
2	3	0
2	3	0
2	3	0
2	3	0
2	3	0
2	3	0
2	3	0
2	3	0
2	3	0
2	3	0
2	3	0
2	4	0
2	4	0
2	4	0
2	4	0
2	4	0
2	4	0
2	4	0
2	4	0
2	4	0
2	4	0
2	4	0
2	4	0
2	4	0
2	4	0
2	4	0
2	4	0
2	4	0
2	4	0
2	4	0
2	4	0
2	4	0
2	4	0
2	4	0
2	4	0
2	4	0
2	4	0
2	4	0
2	4	0
2	4	0
2	4	0
2	4	0
2	4	0
2	4	0
2	4	0
2	4	0
2	4	0
2	4	0
2	4	0
2	4	0
2	4	0
2	4	0
2	4	0
2	4	0
2	4	0
2	4	0
2	4	0
2	4	0
2	4	0
2	4	0
2	4	0
5	1	0
5	1	51
5	1	5
5	1	0
5	1	0
5	1	0
5	1	0
5	1	14
5	1	2
5	1	0
5	1	0
5	1	0
5	1	34
5	1	0
5	1	0
5	1	0
5	1	0
5	1	1
5	1	0
5	1	0
5	1	0
5	1	0
5	1	0
5	1	0
5	1	0
5	1	7
5	1	0
5	1	0
5	1	0
5	1	0
5	1	0
5	1	0
5	1	1
5	1	5
5	1	0
5	1	0
5	1	0
5	1	9
5	1	0
5	1	0
5	1	0
5	1	0
5	1	0
5	1	0
5	1	0
5	1	0
5	1	0
5	1	0
5	1	0
5	1	13
5	2	0
5	2	0
5	2	0
5	2	0
5	2	0
5	2	0
5	2	0
5	2	0
5	2	0
5	2	0
5	2	0
5	2	0
5	2	0
5	2	0
5	2	0
5	2	0
5	2	0
5	2	0
5	2	0
5	2	0
5	2	0
5	2	0
5	2	0
5	2	0
5	2	0
5	2	0
5	2	0
5	2	0
5	2	0
5	2	0
5	2	0
5	2	0
5	2	0
5	2	0
5	2	0
5	2	0
5	2	0
5	2	0
5	2	0
5	2	0
5	2	0
5	2	0
5	2	0
5	2	0
5	2	0
5	2	0
5	2	0
5	2	0
5	2	0
5	2	0
5	3	0
5	3	0
5	3	0
5	3	0
5	3	0
5	3	0
5	3	0
5	3	0
5	3	0
5	3	0
5	3	0
5	3	0
5	3	0
5	3	0
5	3	0
5	3	0
5	3	0
5	3	0
5	3	0
5	3	0
5	3	0
5	3	0
5	3	0
5	3	0
5	3	0
5	3	0
5	3	0
5	3	0
5	3	0
5	3	0
5	3	0
5	3	0
5	3	0
5	3	0
5	3	0
5	3	0
5	3	0
5	3	0
5	3	0
5	3	0
5	3	0
5	3	0
5	3	0
5	3	0
5	3	0
5	3	0
5	3	0
5	3	0
5	3	0
5	3	0
5	4	0
5	4	0
5	4	0
5	4	0
5	4	0
5	4	0
5	4	0
5	4	0
5	4	0
5	4	0
5	4	0
5	4	0
5	4	0
5	4	0
5	4	0
5	4	0
5	4	0
5	4	0
5	4	0
5	4	0
5	4	0
5	4	0
5	4	0
5	4	0
5	4	0
5	4	0
5	4	0
5	4	0
5	4	0
5	4	0
5	4	0
5	4	0
5	4	0
5	4	0
5	4	0
5	4	0
5	4	0
5	4	0
5	4	0
5	4	0
5	4	0
5	4	0
5	4	0
5	4	0
5	4	0
5	4	0
5	4	0
5	4	0
5	4	0
5	4	0
10	1	0
10	1	51
10	1	5
10	1	0
10	1	0
10	1	0
10	1	0
10	1	14
10	1	2
10	1	0
10	1	0
10	1	0
10	1	34
10	1	0
10	1	0
10	1	0
10	1	0
10	1	1
10	1	0
10	1	0
10	1	0
10	1	0
10	1	0
10	1	0
10	1	0
10	1	7
10	1	0
10	1	0
10	1	0
10	1	0
10	1	0
10	1	0
10	1	1
10	1	5
10	1	0
10	1	0
10	1	0
10	1	9
10	1	0
10	1	0
10	1	0
10	1	0
10	1	0
10	1	0
10	1	0
10	1	0
10	1	0
10	1	0
10	1	0
10	1	13
10	2	0
10	2	0
10	2	0
10	2	0
10	2	0
10	2	0
10	2	0
10	2	0
10	2	0
10	2	0
10	2	0
10	2	0
10	2	0
10	2	0
10	2	0
10	2	0
10	2	0
10	2	0
10	2	0
10	2	0
10	2	0
10	2	0
10	2	0
10	2	0
10	2	0
10	2	0
10	2	0
10	2	0
10	2	0
10	2	0
10	2	0
10	2	0
10	2	0
10	2	0
10	2	0
10	2	0
10	2	0
10	2	0
10	2	0
10	2	0
10	2	0
10	2	0
10	2	0
10	2	0
10	2	0
10	2	0
10	2	0
10	2	0
10	2	0
10	2	0
10	3	0
10	3	0
10	3	0
10	3	0
10	3	0
10	3	0
10	3	0
10	3	0
10	3	0
10	3	0
10	3	0
10	3	0
10	3	0
10	3	0
10	3	0
10	3	0
10	3	0
10	3	0
10	3	0
10	3	0
10	3	0
10	3	0
10	3	0
10	3	0
10	3	0
10	3	0
10	3	0
10	3	0
10	3	0
10	3	0
10	3	0
10	3	0
10	3	0
10	3	0
10	3	0
10	3	0
10	3	0
10	3	0
10	3	0
10	3	0
10	3	0
10	3	0
10	3	0
10	3	0
10	3	0
10	3	0
10	3	0
10	3	0
10	3	0
10	3	0
10	4	0
10	4	0
10	4	0
10	4	0
10	4	0
10	4	0
10	4	0
10	4	0
10	4	0
10	4	0
10	4	0
10	4	0
10	4	0
10	4	0
10	4	0
10	4	0
10	4	0
10	4	0
10	4	0
10	4	0
10	4	0
10	4	0
10	4	0
10	4	0
10	4	0
10	4	0
10	4	0
10	4	0
10	4	0
10	4	0
10	4	0
10	4	0
10	4	0
10	4	0
10	4	0
10	4	0
10	4	0
10	4	0
10	4	0
10	4	0
10	4	0
10	4	0
10	4	0
10	4	0
10	4	0
10	4	0
10	4	0
10	4	0
10	4	0
10	4	0
